# Supplementary material for: Chronic skin ultraviolet irradiation induces transcriptomic changes associated with microglial dysfunction in the hippocampus
Source: Mol Brain. 2022 Dec 21;15:102. doi: 10.1186/s13041-022-00989-6 (PMC9768969; doi:10.1186/s13041-022-00989-6)
Supplement: Supplementary file 2 — Additional file 2: Table S1. Raw data of RNA-sequencing analysis. [file 13041_2022_989_MOESM2_ESM.xlsx]

## Sheet: Key
	Sheet	Column	Description
	Table S2A	Hip_con1_count	Expected counts
		Hip_con2_count
		Hip_UV1_count
		Hip_UV2_count
		Hip_con1_FPKM	Counts in FPKM
		Hip_con2_FPKM
		Hip_UV1_FPKM
		Hip_UV2_FPKM
		Hip_con1_DESeq2	DESeq2 normalized counts
		Hip_con2_DESeq2
		Hip_UV1_DESeq2
		Hip_UV2_DESeq2
		Log2FC	Mean expression ratio of UV-exposed and control mice in log2 scale
		Pvalue	P-value
		Padj	Adjusted p-value
		Change	Direction of regulation. 'Up' if up-regulated DEG, 'Down' if down-regulated DEG, 'None' if non-significant regulation
		is_significant	Y' if |Log2FC|>1 and adjusted p-value<0.05, or 'N'
	Sheet	Column	Description		Sheet	Column	Description
	Table S2B	Pathway	Name of the pathway		Table S2C	Pathway	Name of the cell type
		Pvalue	An enrichment p-value			Pvalue	An enrichment p-value
		Padj	A BH-adjusted p-value			Padj	A BH-adjusted p-value
		Log2err	The expected error for the standard deviation of the p-value logarithm			Log2err	The expected error for the standard deviation of the p-value logarithm
		ES	Enrichment score			ES	Enrichment score
		NES	Normalized enrichment score			NES	Normalized enrichment score
		Size	Size of the pathway after removing genes not present in the data			Size	Size of the pathway after removing genes not present in the data
		LeadingEdge	Genes that drive the enrichment			LeadingEdge	Genes that drive the enrichment
		n_LeadingEdge	Number of leading edge genes			n_LeadingEdge	Number of leading edge genes
		n_LeadingEdge_DEG	Number of UV-DEGs in leading edge genes			n_LeadingEdge_DEG	Number of UV-DEGs in leading edge genes
		is_significant	Y' if Padj<0.05, or 'N'			is_significant	Y' if Padj<0.05, or 'N'

## Sheet: Table S1A
Gene id	Gene length	Protein id	Protein length	Gene Name	Description	Hip_con1_count	Hip_con2_count	Hip_UV1_count	Hip_UV2_count	Hip_con1_FPKM	Hip_con2_FPKM	Hip_UV1_FPKM	Hip_UV2_FPKM	Hip_con1_DESeq2	Hip_con2_DESeq2	Hip_UV1_DESeq2	Hip_UV2_DESeq2	Log2FC	Pvalue	Padj	Change	is_significant
ENSMUSG00000000001	38867	ENSMUSP00000000001.4	354	Gnai3	guanine nucleotide binding protein (G protein)%2C alpha inhibiting 3	1763	1578	1915	1600	1.03756	1.0445	1.00336	0.918898	1820.44	1785.98	1811.63	1634.2	-0.0654853	0.53807870490652399	0.878991	None	N
ENSMUSG00000000003	15723	ENSMUSP00000000003.7	174	Pbsn	probasin	0	0	0	0	0	0	0	0	0	0	0	0	0	1		None	N
ENSMUSG00000000028	31541	ENSMUSP00000000028.7	566	Cdc45	cell division cycle 45	125	97	121	112	0.090652	0.0791187	0.0781233	0.079263	129.072	109.785	114.469	114.394	-0.0626692	0.84250547785043195	0.971107	None	N
ENSMUSG00000000037	141021	ENSMUSP00000098672.2	825	Scml2	Scm polycomb group protein like 2	103	63	80	50	0.0167069	0.0114932	0.0115525	0.00791433	106.356	71.3034	75.6817	51.0687	-0.487107	0.24269929292749701	0.693652	None	N
ENSMUSG00000000049	71043	ENSMUSP00000115516.1	51	Apoh	apolipoprotein H	15	13	23	18	0.00482962	0.00470766	0.00659291	0.00565561	15.4887	14.7134	21.7585	18.3847	0.410801	0.65164235717115304	0.91838	None	N
ENSMUSG00000000056	18604	ENSMUSP00000099304.3	462	Narf	nuclear prelamin A recognition factor	2656	2261	2910	2620	3.26561	3.12663	3.18535	3.14357	2742.53	2559	2752.92	2676	0.0341101	0.72122755188327503	0.942489	None	N
ENSMUSG00000000058	7931	ENSMUSP00000000058.6	162	Cav2	caveolin 2	1149	983	1492	1385	3.31386	3.18866	3.83099	3.89807	1186.43	1112.56	1411.46	1414.6	0.297552	2.3938335063514001E-2	0.224872	None	N
ENSMUSG00000000078	8913	ENSMUSP00000000080.6	318	Klf6	Kruppel-like factor 6	1549	1352	1481	1412	3.9753	3.90243	3.38378	3.53622	1599.46	1530.19	1401.06	1442.18	-0.138719	0.225568805660951	0.67811	None	N
ENSMUSG00000000085	124906	ENSMUSP00000000087.6	664	Scmh1	sex comb on midleg homolog 1	2760	2269	3242	2977	0.505439	0.467341	0.528567	0.532015	2849.92	2568.06	3067	3040.63	0.172517	5.0625553892443102E-2	0.345328	None	N
ENSMUSG00000000088	11153	ENSMUSP00000000090.6	146	Cox5a	cytochrome c oxidase subunit 5A	3782	3418	4131	3760	7.75662	7.8843	7.54282	7.52531	3905.21	3868.49	3908.01	3840.37	-0.00470051	0.96248930025238399	0.992075	None	N
ENSMUSG00000000093	9398	ENSMUSP00000000095.6	711	Tbx2	T-box 2	137	167	177	150	0.333448	0.457155	0.383538	0.356274	141.463	189.011	167.446	153.206	-0.0411077	0.87320457243798499	0.976339	None	N
ENSMUSG00000000094	29676	ENSMUSP00000103682.1	552	Tbx4	T-box 4	18	3	15	7	0.0138743	0.00260075	0.0102933	0.00526527	18.5864	3.3954	14.1903	7.14962	-0.049157	0.95843429573920602	0.991259	None	N
ENSMUSG00000000103	64395	ENSMUSP00000111557.1	777	Zfy2	zinc finger protein 2%2C Y-linked	0	0	0	0	0	0	0	0	0	0	0	0		NA			N
ENSMUSG00000000120	18918	ENSMUSP00000000122.6	427	Ngfr	nerve growth factor receptor (TNFR superfamily%2C member 16)	120	88	83	65	0.145094	0.119671	0.0893456	0.0766949	123.909	99.5984	78.5198	66.3893	-0.625379	6.8312545513787404E-2	0.404098	None	N
ENSMUSG00000000125	43808	ENSMUSP00000000127.5	355	Wnt3	wingless-type MMTV integration site family%2C member 3	68	182	114	108	0.0355057	0.106881	0.0529934	0.0550299	70.2154	205.988	107.846	110.308	-0.337349	0.41749605782254201	0.822511	None	N
ENSMUSG00000000126	26625	ENSMUSP00000000128.3	365	Wnt9a	wingless-type MMTV integration site family%2C member 9A	573	492	477	434	0.492275	0.475399	0.364837	0.363855	591.668	556.846	451.252	443.276	-0.360631	0.22861357724259501	0.679941	None	N
ENSMUSG00000000127	276435	ENSMUSP00000156523.1	765	Fer	fer (fms/fps related) protein kinase	803	694	733	706	0.0664454	0.0645876	0.0539985	0.0570085	829.161	785.47	693.434	721.09	-0.1913	0.17286114804211	0.611804	None	N
ENSMUSG00000000131	98787	ENSMUSP00000130527.1	1125	Xpo6	exportin 6	5485	4470	6484	5606	1.27005	1.1641	1.33664	1.26672	5663.7	5059.15	6134	5725.82	0.145293	0.12212026438109801	0.531253	None	N
ENSMUSG00000000134	12643	ENSMUSP00000076864.3	572	Tfe3	transcription factor E3	2020	1809	2157	2086	3.65463	3.68104	3.47433	3.68292	2085.81	2047.43	2040.57	2130.59	0.0129769	0.89305788094218197	0.980941	None	N
ENSMUSG00000000142	30435	ENSMUSP00000051331.7	840	Axin2	axin 2	1447	1342	1542	1400	1.08752	1.13439	1.03177	1.02679	1494.14	1518.88	1458.76	1429.92	-0.0606882	0.62008045754417995	0.907267	None	N
ENSMUSG00000000148	14369	ENSMUSP00000036016.6	822	Brat1	BRCA1-associated ATM activator 1	1238	1133	1362	1193	1.97077	2.02855	1.93028	1.85328	1278.33	1282.33	1288.48	1218.5	-0.0303463	0.78449902256454696	0.959247	None	N
ENSMUSG00000000149	72024	ENSMUSP00000000153.4	379	Gna12	guanine nucleotide binding protein%2C alpha 12	416	408	415	397	0.132117	0.145736	0.117339	0.123039	429.553	461.775	392.599	405.486	-0.159189	0.38424899384615602	0.800965	None	N
ENSMUSG00000000154	25599	ENSMUSP00000056082.5	410	Slc22a18	solute carrier family 22 (organic cation transporter)%2C member 18	66	70	16	26	0.0589744	0.070349	0.0127282	0.0226714	68.1502	79.226	15.1363	26.5557	-1.82478	3.3240348490746999E-3	0.0583829	None	N
ENSMUSG00000000157	21332	ENSMUSP00000000161.7	738	Itgb2l	integrin beta 2-like	0	0	0	0	0	0	0	0	0	0	0	0		NA			N
ENSMUSG00000000159	60454	ENSMUSP00000109425.1	372	Igsf5	immunoglobulin superfamily%2C member 5	0	1	1	0	0	0.000425557	0.000336857	0	0	1.1318	0.946021	0	-0.200907	0.96786279834401301		None	N
ENSMUSG00000000167	7680	ENSMUSP00000000171.8	315	Pih1d2	PIH1 domain containing 2	303	294	234	326	0.902452	0.984847	0.620476	0.947512	312.871	332.749	221.369	332.968	-0.221148	0.34707919920930103	0.777418	None	N
ENSMUSG00000000168	25148	ENSMUSP00000034567.3	642	Dlat	dihydrolipoamide S-acetyltransferase (E2 component of pyruvate dehydrogenase complex)	4293	3878	4915	4933	3.90481	3.96723	3.98007	4.37861	4432.86	4389.12	4649.69	5038.44	0.134959	0.10832005674735699	0.502972	None	N
ENSMUSG00000000171	7456	ENSMUSP00000000175.4	159	Sdhd	succinate dehydrogenase complex%2C subunit D%2C integral membrane protein	3026	2962	3317	3025	9.28337	10.2203	9.05962	9.05623	3124.58	3352.39	3137.95	3089.66	-0.0564666	0.58708362229245703	0.894557	None	N
ENSMUSG00000000182	8507	ENSMUSP00000000186.6	251	Fgf23	fibroblast growth factor 23	18	12	12	7	0.0483993	0.03629	0.028726	0.0183675	18.5864	13.5816	11.3523	7.14962	-0.796957	0.46653779837695603	0.846841	None	N
ENSMUSG00000000183	12602	ENSMUSP00000000187.5	208	Fgf6	fibroblast growth factor 6	0	1	0	0	0	0.00204147	0	0	0	1.1318	0	0	-1.62752	0.74427926927656696			N
ENSMUSG00000000184	27032	ENSMUSP00000000188.8	289	Ccnd2	cyclin D2	4624	3952	4399	4003	3.91275	3.76116	3.31395	3.30549	4774.65	4472.88	4161.55	4088.56	-0.164775	4.37954944631661E-2	0.317544	None	N
ENSMUSG00000000194	66460	ENSMUSP00000056739.5	551	Gpr107	G protein-coupled receptor 107	2909	2799	3291	2781	1.00121	1.08349	1.00841	0.934047	3003.77	3167.91	3113.36	2840.44	-0.0514811	0.56798253596343296	0.888081	None	N
ENSMUSG00000000197	350511	ENSMUSP00000000201.5	1739	Nalcn	sodium leak channel%2C non-selective	5223	4393	6235	5268	0.340848	0.322435	0.362247	0.335484	5393.16	4972	5898.44	5380.6	0.121878	0.22090025026167001	0.674243	None	N
ENSMUSG00000000202	4729	ENSMUSP00000000206.3	478	Btbd17	BTB (POZ) domain containing 17	540	602	701	764	2.61196	3.27499	3.01869	3.60622	557.593	681.344	663.161	780.33	0.220784	0.227705763078377	0.679941	None	N
ENSMUSG00000000204	15031	ENSMUSP00000000208.5	602	Slfn4	schlafen 4	0	0	0	0	0	0	0	0	0	0	0	0	0	1		None	N
ENSMUSG00000000214	38377	ENSMUSP00000101549.3	403	Th	tyrosine hydroxylase	38	28	34	21	0.0226493	0.0187702	0.0180417	0.0122145	39.238	31.6904	32.1647	21.4489	-0.401469	0.29556733203095797	0.74008	None	N
ENSMUSG00000000215	64726	ENSMUSP00000147425.1	110	Ins2	insulin II	177	170	3	7	0.0625514	0.0675698	0.000943872	0.00241406	182.766	192.406	2.83806	7.14962	-5.24452	1.1060204904816699E-12	1.10243e-10	Down	Y
ENSMUSG00000000216	33997	ENSMUSP00000000221.5	655	Scnn1g	sodium channel%2C nonvoltage-gated 1 gamma	10	8	22	28	0.00672825	0.00605386	0.0131781	0.0183842	10.3258	9.0544	20.8125	28.5985	1.34839	0.16095213639997	0.59322	None	N
ENSMUSG00000000223	52023	ENSMUSP00000115246.1	957	Drp2	dystrophin related protein 2	4537	3757	5296	4841	1.99488	1.85793	2.07311	2.07715	4684.81	4252.17	5010.13	4944.47	0.155358	5.71102281344971E-2	0.368444	None	N
ENSMUSG00000000244	14599	ENSMUSP00000009396.6	256	Tspan32	tetraspanin 32	33	32	22	17	0.0517051	0.056391	0.0306881	0.0259929	34.0751	36.2176	20.8125	17.3634	-0.879273	0.18907836045914	0.636486	None	N
ENSMUSG00000000247	30453	ENSMUSP00000114797.2	365	Lhx2	LIM homeobox protein 2	3677	2708	4088	3784	2.76189	2.28771	2.7337	2.77363	3796.79	3064.92	3867.34	3864.88	0.172084	0.22391611429151001	0.676977	None	N
ENSMUSG00000000248	50327	ENSMUSP00000000254.7	269	Clec2g	C-type lectin domain family 2%2C member g	7	19	1	1	0.00318156	0.00971259	0.000404641	0.000443534	7.22805	21.5042	0.946021	1.02137	-3.86713	3.3680362216480499E-2			N
ENSMUSG00000000253	46357	ENSMUSP00000000260.5	345	Gmpr	guanosine monophosphate reductase	2577	2260	2805	2591	1.27157	1.25423	1.23222	1.24761	2660.96	2557.87	2653.59	2646.38	0.0221491	0.82174148082584897	0.966733	None	N
ENSMUSG00000000263	93961	ENSMUSP00000099777.3	449	Glra1	glycine receptor%2C alpha 1 subunit	0	38	9	8	0	0.0104044	0.00195059	0.00190051	0	43.0084	8.51419	8.17099	-1.36202	0.31863227943650202	0.755729	None	N
ENSMUSG00000000266	103117	ENSMUSP00000108614.1	685	Mid2	midline 2	1317	1091	1280	1289	0.292145	0.272193	0.252784	0.27903	1359.91	1234.79	1210.91	1316.55	-0.0384677	0.75955119818247496	0.953955	None	N
ENSMUSG00000000275	20918	ENSMUSP00000103528.3	634	Trim25	tripartite motif-containing 25	496	425	398	359	0.542381	0.522699	0.387466	0.383091	512.159	481.015	376.516	366.673	-0.41849	1.9659643514400801E-2	0.199068	None	N
ENSMUSG00000000276	31672	ENSMUSP00000103526.1	564	Dgke	diacylglycerol kinase%2C epsilon	4646	3703	5426	4768	3.35542	3.00788	3.48879	3.36038	4797.36	4191.06	5133.11	4869.91	0.154112	0.10032744859866	0.484122	None	N
ENSMUSG00000000278	31446	ENSMUSP00000000287.8	452	Scpep1	serine carboxypeptidase 1	773	702	678	646	0.562285	0.574321	0.439071	0.458559	798.184	794.524	641.402	659.808	-0.291762	4.5955665360886397E-2	0.3253	None	N
ENSMUSG00000000282	14806	ENSMUSP00000000291.2	591	Mnt	max binding protein	2598	2254	2653	2287	4.01369	3.91651	3.64897	3.44792	2682.64	2551.08	2509.79	2335.88	-0.111111	0.24624261758333901	0.697279	None	N
ENSMUSG00000000290	35457	ENSMUSP00000000299.7	770	Itgb2	integrin beta 2	208	208	274	204	0.134185	0.150919	0.157369	0.128427	214.776	235.415	259.21	208.36	0.0563095	0.80122540105765805	0.962028	None	N
ENSMUSG00000000295	14822	ENSMUSP00000000304.6	199	Hddc2	HD domain containing 2	487	503	490	461	0.751562	0.873059	0.673224	0.69426	502.866	569.296	463.55	470.853	-0.197837	0.229845407799632	0.680226	None	N
ENSMUSG00000000296	113583	ENSMUSP00000000305.5	204	Tpd52l1	tumor protein D52-like 1	1304	1116	1255	1293	0.262607	0.252775	0.22501	0.254105	1346.48	1263.09	1187.26	1320.64	-0.0579522	0.62107192234814901	0.907287	None	N
ENSMUSG00000000301	75876	ENSMUSP00000099754.2	236	Pemt	phosphatidylethanolamine N-methyltransferase	103	91	102	125	0.031051	0.0308546	0.0273758	0.0367734	106.356	102.994	96.4942	127.672	0.0973326	0.78292786031690298	0.959247	None	N
ENSMUSG00000000303	66896	ENSMUSP00000000312.5	884	Cdh1	cadherin 1	27	127	25	7	0.00923222	0.0488412	0.00761045	0.00233575	27.8796	143.739	23.6505	7.14962	-2.47108	2.93095863233087E-3	0.0533224	None	N
ENSMUSG00000000305	456943	ENSMUSP00000000314.6	913	Cdh4	cadherin 4	673	649	591	575	0.0336896	0.0365397	0.0263388	0.0280888	694.926	734.539	559.099	587.29	-0.318318	1.59830046680631E-2	0.175791	None	N
ENSMUSG00000000308	6024	ENSMUSP00000077349.2	418	Ckmt1	creatine kinase%2C mitochondrial 1%2C ubiquitous	9028	7900	9978	9500	34.2807	33.7384	33.731	35.202	9322.12	8941.22	9439.4	9703.05	0.0677352	0.36620891015352303	0.790228	None	N
ENSMUSG00000000317	5671	ENSMUSP00000000326.5	474	Bcl6b	B cell CLL/lymphoma 6%2C member B	62	67	60	101	0.250078	0.303947	0.215458	0.397548	64.0199	75.8306	56.7613	103.159	0.192103	0.64883045814656604	0.917198	None	N
ENSMUSG00000000318	14638	ENSMUSP00000136500.1	214	Clec10a	C-type lectin domain family 10%2C member A	18	38	22	15	0.0281276	0.0667859	0.0306063	0.0228738	18.5864	43.0084	20.8125	15.3206	-0.76516	0.35049005363743002	0.779803	None	N
ENSMUSG00000000320	13897	ENSMUSP00000000329.2	663	Alox12	arachidonate 12-lipoxygenase	39	32	28	49	0.0641928	0.0592395	0.0410306	0.0787052	40.2706	36.2176	26.4886	50.0473	-0.00291466	0.99571830192655697	0.998303	None	N
ENSMUSG00000000325	58895	ENSMUSP00000111278.2	956	Arvcf	armadillo repeat gene deleted in velocardiofacial syndrome	1990	2025	2179	2011	0.772889	0.884564	0.753441	0.762187	2054.83	2291.9	2061.38	2053.98	-0.0785203	0.42845188290229602	0.82943	None	N
ENSMUSG00000000326	19967	ENSMUSP00000111272.2	265	Comt	catechol-O-methyltransferase	3050	2863	2979	3136	3.49405	3.68885	3.03828	3.50583	3149.37	3240.34	2818.2	3203.03	-0.0858988	0.35080352425343803	0.779955	None	N
ENSMUSG00000000339	19246	ENSMUSP00000000348.8	366	Rtca	RNA 3'-terminal phosphate cyclase	2267	1828	2362	2477	2.69435	2.44353	2.49925	2.87285	2340.86	2068.93	2234.5	2529.94	0.110959	0.29222748153655598	0.738232	None	N
ENSMUSG00000000340	36912	ENSMUSP00000000349.6	482	Dbt	dihydrolipoamide branched chain transacylase E2	930	898	930	765	0.576312	0.62588	0.513081	0.462617	960.299	1016.36	879.8	781.351	-0.250319	9.1765653383984E-2	0.466432	None	N
ENSMUSG00000000346	5413	ENSMUSP00000000356.8	168	Dazap2	DAZ associated protein 2	4930	4886	6143	5535	20.833	23.2219	23.1107	22.8248	5090.61	5529.98	5811.41	5653.31	0.110565	0.16162843984764999	0.594202	None	N
ENSMUSG00000000355	12849	ENSMUSP00000000365.2	181	Mcts1	malignant T cell amplified sequence 1	2147	1948	2324	2105	3.82213	3.90034	3.6833	3.65688	2216.95	2204.75	2198.55	2149.99	-0.0240209	0.79791707863614703	0.961017	None	N
ENSMUSG00000000359	8248	ENSMUSP00000000369.3	297	Rem1	rad and gem related GTP binding protein 1	51	32	20	32	0.141437	0.0998123	0.0493801	0.0866023	52.6615	36.2176	18.9204	32.684	-0.790476	0.14132408822854201	0.561637	None	N
ENSMUSG00000000365	122452	ENSMUSP00000093469.1	1640	Rnf17	ring finger protein 17	9	6	1	2	0.0016812	0.00126057	0.000166305	0.00036458	9.29321	6.7908	0.946021	2.04275	-2.4382	0.132468826806452			N
ENSMUSG00000000374	57917	ENSMUSP00000000384.6	1258	Trappc10	trafficking protein particle complex 10	5320	4820	6202	5107	2.10111	2.14103	2.1807	1.96828	5493.32	5455.28	5867.22	5216.16	0.0177767	0.85032605789879601	0.972672	None	N
ENSMUSG00000000378	49858	ENSMUSP00000000388.8	453	Ccm2	cerebral cavernous malformation 2	1519	1446	1800	1464	0.696892	0.746133	0.735205	0.655442	1568.49	1636.58	1702.84	1495.29	-0.00250119	0.980529394095776	0.995728	None	N
ENSMUSG00000000381	3156	ENSMUSP00000099974.3	134	Wap	whey acidic protein	0	0	0	0	0	0	0	0	0	0	0	0	0	1		None	N
ENSMUSG00000000384	10470	ENSMUSP00000140835.1	630	Tbrg4	transforming growth factor beta regulated gene 4	1588	1366	1666	1559	3.46934	3.3565	3.2404	3.32374	1639.74	1546.04	1576.07	1592.32	-0.0081937	0.93566904612839097	0.987926	None	N
ENSMUSG00000000385	46514	ENSMUSP00000000395.6	490	Tmprss2	transmembrane protease%2C serine 2	7	7	1	1	0.00344237	0.00387166	0.000437811	0.000479893	7.22805	7.9226	0.946021	1.02137	-2.94559	0.147925823534798			N
ENSMUSG00000000386	15873	ENSMUSP00000138813.1	165	Mx1	MX dynamin-like GTPase 1	7	21	19	14	0.0100875	0.0340363	0.0243761	0.0196878	7.22805	23.7678	17.9744	14.2992	0.0644394	0.94757205526357702	0.988803	None	N
ENSMUSG00000000392	73133	ENSMUSP00000099793.3	761	Fap	fibroblast activation protein	368	311	64	81	0.1151	0.109403	0.0178212	0.0247229	379.989	351.99	60.5454	82.7313	-2.35539	7.9652208273986299E-14	8.52546e-12	Down	Y
ENSMUSG00000000394	9121	ENSMUSP00000099794.3	180	Gcg	glucagon	0	2	1	2	0	0.00564118	0.00223269	0.00489458	0	2.2636	0.946021	2.04275	0.410709	0.89814484002603601		None	N
ENSMUSG00000000399	27416	ENSMUSP00000144904.1	377	Ndufa9	NADH:ubiquinone oxidoreductase subunit A9	3647	3195	4162	3875	3.04281	2.99812	3.09149	3.15497	3765.82	3616.1	3937.34	3957.82	0.0968501	0.25312050599539099	0.703079	None	N
ENSMUSG00000000402	62714	ENSMUSP00000000412.2	550	Egfl6	EGF-like-domain%2C multiple 6	76	125	89	107	0.0277199	0.0512777	0.0288999	0.0380844	78.476	141.475	84.1959	109.287	-0.183712	0.67210726219694805	0.924323	None	N
ENSMUSG00000000409	25298	ENSMUSP00000099656.1	509	Lck	lymphocyte protein tyrosine kinase	101	83	117	86	0.0913225	0.0844062	0.0941825	0.0758823	104.29	93.9394	110.684	87.8382	0.00267921	0.99322657290556005	0.998095	None	N
ENSMUSG00000000411	2009	ENSMUSP00000000421.5	268	Tssk3	testis-specific serine kinase 3	3	7	5	8	0.0341573	0.0896398	0.0506828	0.088887	3.09774	7.9226	4.73011	8.17099	0.23113	0.86275397652678998	0.974221	None	N
ENSMUSG00000000416	148366	ENSMUSP00000118432.1	630	Cttnbp2	cortactin binding protein 2	10249	8948	12839	11116	1.58012	1.55158	1.76225	1.67241	10582.9	10127.4	12146	11353.6	0.18229	2.81247491882178E-2	0.246305	None	N
ENSMUSG00000000420	81475	ENSMUSP00000000430.7	559	Galnt1	polypeptide N-acetylgalactosaminyltransferase 1	2231	1981	2463	2205	0.626351	0.625522	0.615617	0.604105	2303.68	2242.1	2330.05	2252.13	0.0115023	0.90879034793408697	0.983804	None	N
ENSMUSG00000000435	3227	ENSMUSP00000000445.1	255	Myf5	myogenic factor 5	0	0	0	0	0	0	0	0	0	0	0	0		NA			N
ENSMUSG00000000439	20723	ENSMUSP00000000449.7	416	Mkrn2	makorin%2C ring finger protein%2C 2	949	879	1156	933	1.04751	1.09124	1.13599	1.00498	979.918	994.853	1093.6	952.942	0.0520138	0.69203023161802701	0.931359	None	N
ENSMUSG00000000440	129449	ENSMUSP00000131962.1	475	Pparg	peroxisome proliferator activated receptor gamma	112	69	147	134	0.0197907	0.013713	0.0231254	0.0231065	115.649	78.0942	139.065	136.864	0.508847	0.27609461250530998	0.722675	None	N
ENSMUSG00000000441	58569	ENSMUSP00000000451.7	648	Raf1	v-raf-leukemia viral oncogene 1	2667	2495	3118	2663	1.04159	1.09594	1.08412	1.01492	2753.89	2823.84	2949.69	2719.92	0.0238607	0.78895679927570705	0.959658	None	N
ENSMUSG00000000486	18684	ENSMUSP00000145906.1	145	Sept1	septin 1	112	118	132	97	0.137117	0.162478	0.143871	0.115886	115.649	133.552	124.875	99.0733	-0.151859	0.60943503008991595	0.903026	None	N
ENSMUSG00000000489	19104	ENSMUSP00000000500.6	241	Pdgfb	platelet derived growth factor%2C B polypeptide	1551	1075	1491	1373	1.85708	1.44766	1.58937	1.60426	1601.53	1216.69	1410.52	1402.35	-0.00354825	0.97861607134455397	0.995728	None	N
ENSMUSG00000000530	16815	ENSMUSP00000000542.7	502	Acvrl1	activin A receptor%2C type II-like 1	542	580	661	652	0.737301	0.887388	0.800525	0.865524	559.658	656.444	625.32	665.936	0.087175	0.54354974835374004	0.881805	None	N
ENSMUSG00000000531	8569	ENSMUSP00000000543.4	392	Grasp	GRP1 (general receptor for phosphoinositides 1)-associated scaffold protein	2690	2358	2902	2765	7.18067	7.0794	6.89664	7.20266	2777.64	2668.79	2745.35	2824.1	0.032022	0.72256628752977203	0.943123	None	N
ENSMUSG00000000532	39618	ENSMUSP00000000544.9	505	Acvr1b	activin A receptor%2C type 1B	5900	5076	6730	6096	3.40645	3.29619	3.45934	3.43463	6092.22	5745.02	6366.72	6226.3	0.0891957	0.23034259025412601	0.680278	None	N
ENSMUSG00000000538	126192	ENSMUSP00000092884.5	487	Tom1l2	target of myb1-like 2 (chicken)	15874	14205	18782	16464	2.87738	2.89596	3.03096	2.91227	16391.2	16077.2	17768.2	16815.9	0.0910887	0.222752491836778	0.676119	None	N
ENSMUSG00000000544	36273	ENSMUSP00000060147.7	319	Gpa33	glycoprotein A33 (transmembrane)	0	1	1	0	0	0.00070925	0.000561419	0	0	1.1318	0.946021	0	-0.187897	0.95998521983256901		None	N
ENSMUSG00000000552	26199	ENSMUSP00000130176.1	386	Zfp385a	zinc finger protein 385A	2818	2662	2977	2721	2.46036	2.614	2.31401	2.31831	2909.81	3012.85	2816.31	2779.16	-0.0818178	0.31862613921724198	0.755729	None	N
ENSMUSG00000000555	22478	ENSMUSP00000023128.6	1053	Itga5	integrin alpha 5 (fibronectin receptor alpha)	122	182	80	113	0.124149	0.208303	0.0724774	0.112214	125.975	205.988	75.6817	115.415	-0.796837	1.7023346542581499E-2	0.182851	None	N
ENSMUSG00000000560	138253	ENSMUSP00000142892.1	451	Gabra2	gamma-aminobutyric acid (GABA) A receptor%2C subunit alpha 2	10463	7371	11893	10215	1.73111	1.37162	1.75181	1.64927	10803.9	8342.5	11251	10433.3	0.179457	0.110472606642795	0.507451	None	N
ENSMUSG00000000561	10669	ENSMUSP00000120517.1	60	Wdr77	WD repeat domain 77	2302	2054	2742	2378	4.93542	4.9529	5.23377	4.97527	2377	2324.72	2593.99	2428.83	0.095405	0.29691041019251002	0.740906	None	N
ENSMUSG00000000562	38069	ENSMUSP00000126710.1	173	Adora3	adenosine A3 receptor	0	0	0	0	0	0	0	0	0	0	0	0		NA			N
ENSMUSG00000000563	17402	ENSMUSP00000113022.1	256	Atp5f1	ATP synthase%2C H+ transporting%2C mitochondrial F0 complex%2C subunit B1	8139	7503	8713	8337	10.6983	11.0922	10.1962	10.694	8404.16	8491.9	8242.68	8515.2	-0.0118689	0.87733631973125303	0.978021	None	N
ENSMUSG00000000567	5537	ENSMUSP00000000579.2	507	Sox9	SRY (sex determining region Y)-box 9	1547	1252	1510	1547	6.39085	5.81718	5.55358	6.23654	1597.4	1417.01	1428.49	1580.07	-0.00325023	0.98243462827189199	0.996219	None	N
ENSMUSG00000000568	23004	ENSMUSP00000132735.1	355	Hnrnpd	heterogeneous nuclear ribonucleoprotein D	7235	6077	8176	7880	7.19412	6.79624	7.23782	7.64629	7470.71	6877.95	7734.67	8048.43	0.137276	7.7352810333498098E-2	0.42935	None	N
ENSMUSG00000000579	8104	ENSMUSP00000090644.4	113	Dynlt1c	dynein light chain Tctex-type 1C	114	170	107	117	0.321772	0.539675	0.268878	0.322266	117.714	192.406	101.224	119.501	-0.489135	0.13327642560117001	0.550372	None	N
ENSMUSG00000000581	11598	ENSMUSP00000000594.2	141	C1d	C1D nuclear receptor co-repressor	1452	1189	1632	1692	2.86369	2.63743	2.86555	3.25646	1499.3	1345.71	1543.91	1728.17	0.201006	7.2138048800296006E-2	0.41443	None	N
ENSMUSG00000000594	14915	ENSMUSP00000000608.7	193	Gm2a	GM2 ganglioside activator protein	3640	3544	3263	2810	5.5824	6.11298	4.45517	4.20544	3758.59	4011.1	3086.87	2870.06	-0.382952	1.46857950396743E-5	0.000588465	None	N
ENSMUSG00000000600	42381	ENSMUSP00000143559.1	647	Krit1	KRIT1%2C ankyrin repeat containing	2743	2154	2782	2871	1.48046	1.30755	1.33677	1.51213	2832.36	2437.9	2631.83	2932.37	0.0776965	0.45164040830004398	0.840169	None	N
ENSMUSG00000000605	18543	ENSMUSP00000000619.6	747	Clcn4	chloride channel%2C voltage-sensitive 4	8204	7385	9615	8807	10.1202	10.246	10.5594	10.6017	8471.28	8358.35	9096	8995.24	0.104278	0.13246071061089201	0.549268	None	N
ENSMUSG00000000606	9902	ENSMUSP00000125126.2	848	Vmn2r88	vomeronasal 2%2C receptor 88	0	0	0	0	0	0	0	0	0	0	0	0		NA			N
ENSMUSG00000000617	15524	ENSMUSP00000130728.1	871	Grm6	glutamate receptor%2C metabotropic 6	0	5	0	0	0	0.00828608	0	0	0	5.659	0	0	-3.96538	0.41128209432187901			N
ENSMUSG00000000627	27885	ENSMUSP00000000641.9	777	Sema4f	sema domain%2C immunoglobulin domain (Ig)%2C TM domain%2C and short cytoplasmic domain	2204	1817	2633	2505	1.80794	1.67636	1.92287	2.00523	2275.8	2056.48	2490.87	2558.54	0.220577	2.62547328486024E-2	0.237105	None	N
ENSMUSG00000000628	49430	ENSMUSP00000000642.4	917	Hk2	hexokinase 2	189	158	211	190	0.0874609	0.0822336	0.0869285	0.0858008	195.157	178.824	199.611	194.061	0.0736522	0.78123134183975695	0.959247	None	N
ENSMUSG00000000631	102735	ENSMUSP00000104012.2	2050	Myo18a	myosin XVIIIA	8607	8322	10630	9842	1.91636	2.08397	2.1071	2.13842	8887.41	9418.84	10056.2	10052.4	0.13555	8.5543843394769906E-2	0.450987	None	N
ENSMUSG00000000632	48249	ENSMUSP00000091532.3	991	Sez6	seizure related gene 6	11487	10071	13316	12089	5.44579	5.36991	5.62025	5.59281	11861.2	11398.4	12597.2	12347.4	0.100865	0.12639715812885099	0.538472	None	N
ENSMUSG00000000673	16808	ENSMUSP00000000687.7	286	Haao	3-hydroxyanthranilate 3%2C4-dioxygenase	24	30	16	8	0.0326616	0.0459185	0.0193854	0.0106243	24.7819	33.954	15.1363	8.17099	-1.32618	5.5927880332171297E-2	0.363952	None	N
ENSMUSG00000000682	12635	ENSMUSP00000000696.6	74	Cd52	CD52 antigen	56	46	66	44	0.101381	0.0936624	0.106375	0.077733	57.8244	52.0628	62.4374	44.9405	-0.0322842	0.94185045311269799	0.988456	None	N
ENSMUSG00000000686	23487	ENSMUSP00000117776.1	58	Abhd15	abhydrolase domain containing 15	36	34	40	57	0.0350605	0.0372421	0.0346819	0.0541721	37.1728	38.4812	37.8409	58.2183	0.342766	0.50096173105028696	0.861491	None	N
ENSMUSG00000000690	9094	ENSMUSP00000133281.1	224	Hoxb6	homeobox B6	0	0	0	4	0	0	0	0.00981823	0	0	0	4.0855	3.35812	0.48750675597194298			N
ENSMUSG00000000693	18390	ENSMUSP00000000707.2	754	Loxl3	lysyl oxidase-like 3	466	344	286	245	0.579625	0.481237	0.316705	0.297381	481.182	389.339	270.562	250.237	-0.741662	2.5035729296348901E-4	0.00718111	None	N
ENSMUSG00000000701	4802	ENSMUSP00000000717.7	121	Tcl1b5	T cell leukemia/lymphoma 1B%2C 5	0	0	0	0	0	0	0	0	0	0	0	0		NA			N
ENSMUSG00000000706	8910	ENSMUSP00000041013.7	524	Btn1a1	butyrophilin%2C subfamily 1%2C member A1	2	10	2	0	0.00513446	0.0288739	0.00457112	0	2.06516	11.318	1.89204	0	-2.78821	0.124563252238372			N
ENSMUSG00000000708	105860	ENSMUSP00000000724.8	813	Kat2b	K(lysine) acetyltransferase 2B	1489	1527	1436	1288	0.32174	0.371099	0.276244	0.271589	1537.51	1728.26	1358.49	1315.53	-0.287969	1.8921626211649601E-2	0.194059	None	N
ENSMUSG00000000711	19090	ENSMUSP00000000727.2	215	Rab5b	RAB5B%2C member RAS oncogene family	6068	5697	7732	6936	7.2708	7.67755	8.24815	8.1102	6265.69	6447.87	7314.64	7084.25	0.179693	1.7055858698665601E-2	0.183046	None	N
ENSMUSG00000000724	6669	ENSMUSP00000077693.4	215	Cryba1	crystallin%2C beta A1	0	0	0	0	0	0	0	0	0	0	0	0		NA			N
ENSMUSG00000000730	21676	ENSMUSP00000121562.1	421	Dnmt3l	DNA (cytosine-5-)-methyltransferase 3-like	25	6	20	18	0.0263817	0.00712123	0.0187898	0.0185362	25.8145	6.7908	18.9204	18.3847	0.18998	0.86237312170089997	0.974221	None	N
ENSMUSG00000000731	13589	ENSMUSP00000114808.1	67	Aire	autoimmune regulator (autoimmune polyendocrinopathy candidiasis ectodermal dystrophy)	58	51	30	27	0.09763	0.0965529	0.0449577	0.0443511	59.8896	57.7218	28.3806	27.5771	-1.0716	0.10327216917698601	0.491322	None	N
ENSMUSG00000000732	14612	ENSMUSP00000151346.1	344	Icosl	icos ligand	845	660	858	672	1.32279	1.16203	1.19577	1.02657	872.529	746.988	811.686	686.363	-0.112534	0.50849476300879803	0.864532	None	N
ENSMUSG00000000738	34819	ENSMUSP00000120361.1	676	Spg7	SPG7%2C paraplegin matrix AAA peptidase subunit	0	0	0	0	0	0	0	0	0	0	0	0		NA			N
ENSMUSG00000000739	18124	ENSMUSP00000000755.7	291	Sult5a1	sulfotransferase family 5A%2C member 1	0	0	0	0	0	0	0	0	0	0	0	0		NA			N
ENSMUSG00000000740	2895	ENSMUSP00000000756.5	211	Rpl13	ribosomal protein L13	0	0	0	0	0	0	0	0	0	0	0	0		NA			N
ENSMUSG00000000743	8500	ENSMUSP00000000759.8	196	Chmp1a	charged multivesicular body protein 1A	0	0	0	0	0	0	0	0	0	0	0	0		NA			N
ENSMUSG00000000751	50159	ENSMUSP00000090585.5	623	Rpa1	replication protein A1	3002	2723	3127	2790	1.369	1.39663	1.26955	1.24161	3099.8	3081.89	2958.21	2849.63	-0.0899445	0.38256774942163302	0.79968	None	N
ENSMUSG00000000753	12933	ENSMUSP00000000769.7	417	Serpinf1	serine (or cysteine) peptidase inhibitor%2C clade F%2C member 1	500	678	688	696	0.884328	1.34869	1.08333	1.20126	516.29	767.361	650.863	710.876	0.0862077	0.65586647128910203	0.919944	None	N
ENSMUSG00000000759	57972	ENSMUSP00000000776.8	905	Tubgcp3	tubulin%2C gamma complex associated protein 3	2541	2316	2803	2413	1.0026	1.02779	0.984635	0.92911	2623.78	2621.25	2651.7	2464.58	-0.0356809	0.70658793790966901	0.93648	None	N
ENSMUSG00000000766	279693	ENSMUSP00000053498.7	325	Oprm1	opioid receptor%2C mu 1	324	299	262	264	0.0264976	0.0275025	0.0190761	0.0210693	334.556	338.408	247.858	269.643	-0.379214	0.13418727585433499	0.551551	None	N
ENSMUSG00000000776	4691	ENSMUSP00000000793.5	398	Polr3d	polymerase (RNA) III (DNA directed) polypeptide D	796	611	819	745	3.88142	3.35088	3.5554	3.54502	821.933	691.53	774.791	760.924	0.0202564	0.88412175774207602	0.979273	None	N
ENSMUSG00000000782	30644	ENSMUSP00000084055.3	303	Tcf7	transcription factor 7%2C T cell specific	198	145	191	171	0.147796	0.121732	0.126928	0.12456	204.451	164.111	180.69	174.655	-0.0550608	0.75878367993358098	0.953955	None	N
ENSMUSG00000000787	13083	ENSMUSP00000000804.6	662	Ddx3x	DEAD/H (Asp-Glu-Ala-Asp/His) box polypeptide 3%2C X-linked	14914	12484	15310	13558	26.0753	24.5487	23.8308	23.1322	15399.9	14129.4	14483.6	13847.8	-0.0597748	0.521041563137292	0.86902	None	N
ENSMUSG00000000791	12976	ENSMUSP00000000808.7	738	Il12rb1	interleukin 12 receptor%2C beta 1	72	70	102	63	0.126921	0.138784	0.160077	0.108375	74.3457	79.226	96.4942	64.3466	0.0688908	0.86283966382231303	0.974221	None	N
ENSMUSG00000000792	9869	ENSMUSP00000000809.2	618	Slc5a5	solute carrier family 5 (sodium iodide symporter)%2C member 5	550	595	323	253	1.27477	1.55105	0.6665	0.572236	567.918	673.421	305.565	258.408	-1.1371	2.6181947876732202E-7	1.39649e-05	Down	Y
ENSMUSG00000000794	154969	ENSMUSP00000000811.7	732	Kcnn3	potassium intermediate/small conductance calcium-activated channel%2C subfamily N%2C member 3	1488	1304	1766	1309	0.219635	0.216479	0.232069	0.188548	1536.48	1475.87	1670.67	1336.98	-0.001773	0.98779888044387198	0.996502	None	N
ENSMUSG00000000804	155720	ENSMUSP00000103710.2	1604	Usp32	ubiquitin specific peptidase 32	6297	5874	7467	6798	0.924979	0.970448	0.9765	0.974462	6502.15	6648.2	7063.94	6943.3	0.0911222	0.302397752222825	0.744246	None	N
ENSMUSG00000000805	8259	ENSMUSP00000099483.3	305	Car4	carbonic anhydrase 4	2444	1859	2557	2396	6.76887	5.79075	6.30484	6.47571	2523.62	2104.02	2418.98	2447.21	0.0720719	0.53801130270439201	0.878991	None	N
ENSMUSG00000000811	31542	ENSMUSP00000000828.6	615	Txnrd3	thioredoxin reductase 3	264	170	198	213	0.191451	0.138657	0.127834	0.150737	272.601	192.406	187.312	217.553	-0.201712	0.476122244763858	0.851721	None	N
ENSMUSG00000000817	7807	ENSMUSP00000000834.2	279	Fasl	Fas ligand (TNF superfamily%2C member 6)	4	3	7	10	0.0117198	0.00988598	0.0182593	0.028592	4.13032	3.3954	6.62215	10.2137	1.15685	0.32865333364331001	0.764577	None	N
ENSMUSG00000000823	10701	ENSMUSP00000104417.2	869	Zfp512b	zinc finger protein 512B	2955	2423	3202	2932	6.31649	5.82521	6.09351	6.116	3051.27	2742.35	3029.16	2994.67	0.055931	0.55193072735812598	0.883045	None	N
ENSMUSG00000000826	34649	ENSMUSP00000072175.5	198	Dnajc5	DnaJ heat shock protein family (Hsp40) member C5	16727	14297	19462	17181	11.0426	10.6154	11.4385	11.0684	17271.9	16181.4	18411.5	17548.2	0.104206	0.15038638740271401	0.576945	None	N
ENSMUSG00000000827	20825	ENSMUSP00000117690.1	220	Tpd52l2	tumor protein D52-like 2	2295	2188	2575	2556	2.52081	2.70299	2.51804	2.73971	2369.77	2476.38	2436	2610.63	0.0584574	0.52168480166449405	0.869366	None	N
ENSMUSG00000000838	39423	ENSMUSP00000085906.5	614	Fmr1	fragile X mental retardation 1	3205	2484	3660	3381	1.85961	1.62101	1.89061	1.91436	3309.42	2811.39	3462.44	3453.27	0.175761	7.72156053510024E-2	0.429188	None	N
ENSMUSG00000000861	96068	ENSMUSP00000105142.1	243	Bcl11a	B cell CLL/lymphoma 11A (zinc finger protein)	6015	4655	7250	6850	1.43219	1.24659	1.53684	1.59162	6210.96	5268.53	6858.65	6996.41	0.271076	2.7197865070086101E-3	0.0502609	None	N
ENSMUSG00000000869	15688	ENSMUSP00000000889.6	140	Il4	interleukin 4	1600	1388	1821	1636	2.33289	2.27617	2.36381	2.32779	1652.13	1570.94	1722.7	1670.97	0.0743149	0.51427618481701098	0.866985	None	N
ENSMUSG00000000876	17951	ENSMUSP00000000896.4	212	Pxmp4	peroxisomal membrane protein 4	879	775	884	816	1.12006	1.1107	1.00285	1.01468	907.637	877.145	836.283	833.441	-0.0963025	0.44528044781235199	0.837718	None	N
ENSMUSG00000000881	50689	ENSMUSP00000109365.2	835	Dlg3	discs large MAGUK scaffold protein 3	10286	8862	12273	11191	4.64168	4.49781	4.93069	4.92814	10621.1	10030	11610.5	11430.2	0.157905	3.4407742295944198E-2	0.276918	None	N
ENSMUSG00000000884	67967	ENSMUSP00000087544.4	326	Gnb1l	guanine nucleotide binding protein (G protein)%2C beta polypeptide 1-like	364	312	357	407	0.122503	0.118097	0.106965	0.133667	375.859	353.122	337.73	415.699	0.0463541	0.80593892130904699	0.962117	None	N
ENSMUSG00000000889	17968	ENSMUSP00000000910.6	622	Dbh	dopamine beta hydroxylase	10	15	15	31	0.0127304	0.021477	0.0170005	0.0385115	10.3258	16.977	14.1903	31.6626	0.748569	0.45904909673582001	0.84193	None	N
ENSMUSG00000000901	13275	ENSMUSP00000151366.1	37	Mmp11	matrix metallopeptidase 11	108	99	122	89	0.186094	0.191859	0.187153	0.149652	111.519	112.048	115.415	90.9023	-0.11457	0.72341123782817895	0.943281	None	N
ENSMUSG00000000902	24849	ENSMUSP00000000925.3	385	Smarcb1	SWI/SNF related%2C matrix associated%2C actin dependent regulator of chromatin%2C subfamily b%2C member 1	2744	2553	3029	3096	2.52591	2.64317	2.48234	2.78112	2833.4	2889.49	2865.5	3162.17	0.074681	0.39207312433857699	0.805045	None	N
ENSMUSG00000000903	6601	ENSMUSP00000113205.1	130	Vpreb3	pre-B lymphocyte gene 3	5	7	4	4	0.0173262	0.0272817	0.0123402	0.0135263	5.1629	7.9226	3.78409	4.0855	-0.730133	0.50529244667407602	0.863076	None	N
ENSMUSG00000000915	31931	ENSMUSP00000000939.8	1068	Hip1r	huntingtin interacting protein 1 related	3992	3522	4205	3731	2.8597	2.83765	2.68179	2.6082	4122.06	3986.2	3978.02	3810.75	-0.0579951	0.46396388360443303	0.845201	None	N
ENSMUSG00000000916	6853	ENSMUSP00000000940.8	465	Nsun5	NOL1/NOP2/Sun domain family%2C member 5	673	509	753	717	2.24635	1.91082	2.23761	2.33543	694.926	576.086	712.354	732.325	0.183643	0.20534150082209299	0.654957	None	N
ENSMUSG00000000934	21766	ENSMUSP00000000958.8	593	Top1mt	DNA topoisomerase 1%2C mitochondrial	1111	885	1049	1107	1.16756	1.04604	0.981448	1.13526	1147.2	1001.64	992.376	1130.66	-0.018246	0.89717281287702699	0.982389	None	N
ENSMUSG00000000938	9658	ENSMUSP00000112872.1	94	Hoxa10	homeobox A10	0	0	0	0	0	0	0	0	0	0	0	0	0	1		None	N
ENSMUSG00000000942	2083	ENSMUSP00000098943.2	285	Hoxa4	homeobox A4	0	0	0	0	0	0	0	0	0	0	0	0		NA			N
ENSMUSG00000000948	30916	ENSMUSP00000139935.1	38	Gm38393	predicted gene%2C 38393	679	662	904	841	0.502376	0.55088	0.595464	0.607213	701.121	749.252	855.203	858.976	0.241326	0.14682683680751801	0.569847	None	N
ENSMUSG00000000957	13753	ENSMUSP00000153679.1	558	Mmp14	matrix metallopeptidase 14 (membrane-inserted)	1173	1101	889	892	1.95094	2.05955	1.31636	1.44776	1211.22	1246.11	841.013	911.066	-0.48822	1.7739130002866901E-4	0.00531774	None	N
ENSMUSG00000000958	48339	ENSMUSP00000143743.1	510	Slc7a7	solute carrier family 7 (cationic amino acid transporter%2C y+ system)%2C member 7	71	108	79	74	0.0335972	0.0574789	0.0332813	0.0341714	73.3131	122.234	74.7357	75.5817	-0.376746	0.30966738946350297	0.750142	None	N
ENSMUSG00000000959	8840	ENSMUSP00000000985.5	433	Oxa1l	oxidase assembly 1-like	1986	1817	2283	1983	5.13889	5.28793	5.25925	5.00724	2050.7	2056.48	2159.77	2025.38	0.0273407	0.77066356083334098	0.957425	None	N
ENSMUSG00000000976	30059	ENSMUSP00000001002.7	1184	Heatr6	HEAT repeat containing 6	1669	1381	2018	1635	1.27006	1.18196	1.36715	1.21415	1723.37	1563.02	1909.07	1669.95	0.12305	0.24116351420661999	0.692238	None	N
ENSMUSG00000000982	1512	ENSMUSP00000001008.5	92	Ccl3	chemokine (C-C motif) ligand 3	3	13	10	4	0.045385	0.221194	0.134685	0.0590522	3.09774	14.7134	9.46021	4.0855	-0.383412	0.756732241365765	0.953719	None	N
ENSMUSG00000000983	2334	ENSMUSP00000001009.7	74	Wfdc18	WAP four-disulfide core domain 18	13	11	9	2	0.127405	0.121248	0.0785258	0.0191275	13.4235	12.4498	8.51419	2.04275	-1.28209	0.201493172022288	0.649476	None	N
ENSMUSG00000001014	1223	ENSMUSP00000001040.5	262	Icam4	intercellular adhesion molecule 4%2C Landsteiner-Wiener blood group	40	33	65	67	0.748128	0.694177	1.08232	1.22286	41.3032	37.3494	61.4914	68.4321	0.722934	0.140060149517824	0.560662	None	N
ENSMUSG00000001016	12254	ENSMUSP00000001042.8	390	Ilf2	interleukin enhancer binding factor 2	2757	2623	3245	3016	5.14638	5.50685	5.39271	5.49391	2846.82	2968.71	3069.84	3080.46	0.0808737	0.36175728397130003	0.787599	None	N
ENSMUSG00000001017	10543	ENSMUSP00000061800.6	249	Chtop	chromatin target of PRMT1	5998	5420	6816	6558	13.0132	13.2257	13.1655	13.8847	6193.41	6134.36	6448.08	6698.17	0.0926542	0.19761195443263599	0.644877	None	N
ENSMUSG00000001018	3008	ENSMUSP00000122090.1	136	Snapin	SNAP-associated protein	1897	1714	2170	2023	14.4255	14.6594	14.691	15.0123	1958.8	1939.91	2052.87	2066.24	0.0792708	0.39018116985801199	0.804655	None	N
ENSMUSG00000001020	2275	ENSMUSP00000001046.5	101	S100a4	S100 calcium binding protein A4	1	1	0	0	0.0100545	0.0113084	0	0	1.03258	1.1318	0	0	-2.58103	0.57255910102742702			N
ENSMUSG00000001021	42125	ENSMUSP00000142747.1	101	S100a3	S100 calcium binding protein A3	4	1	25	17	0.00217201	0.000610721	0.0120857	0.00900818	4.13032	1.1318	23.6505	17.3634	2.93717	8.7192251586023801E-4	0.0205701	Up	Y
ENSMUSG00000001023	3258	ENSMUSP00000102952.1	93	S100a5	S100 calcium binding protein A5	0	0	0	0	0	0	0	0	0	0	0	0	0	1		None	N
ENSMUSG00000001025	11300	ENSMUSP00000143720.1	89	S100a6	S100 calcium binding protein A6 (calcyclin)	274	295	389	303	0.554645	0.671624	0.701038	0.598539	282.927	333.881	368.002	309.476	0.136832	0.52545673208978405	0.872097	None	N
ENSMUSG00000001027	34697	ENSMUSP00000021056.7	1841	Scn4a	sodium channel%2C voltage-gated%2C type IV%2C alpha	2	3	2	0	0.0013185	0.0022244	0.00117384	0	2.06516	3.3954	1.89204	0	-1.51015	0.55108335494470695			N
ENSMUSG00000001029	10420	ENSMUSP00000102426.2	162	Icam2	intercellular adhesion molecule 2	101	109	111	98	0.221716	0.269117	0.216933	0.209936	104.29	123.366	105.008	100.095	-0.149136	0.63570803878343796	0.912826	None	N
ENSMUSG00000001034	5595	ENSMUSP00000078087.6	806	Mapk7	mitogen-activated protein kinase 7	1243	1139	1285	1298	5.08175	5.23729	4.67707	5.17849	1283.5	1289.12	1215.64	1325.74	-0.0178948	0.87703553950348501	0.977904	None	N
ENSMUSG00000001036	62439	ENSMUSP00000136950.1	640	Epn2	epsin 2	7697	7362	10097	8843	2.81973	3.03335	3.29312	3.16134	7947.76	8332.32	9551.98	9032.01	0.191074	1.6642780399044901E-2	0.180926	None	N
ENSMUSG00000001039	7788	ENSMUSP00000099717.3	204	B9d1	B9 protein domain 1	1247	1084	1343	1215	3.66255	3.58085	3.51173	3.4824	1287.63	1226.87	1270.51	1240.97	-0.0018601	0.98754208266876498	0.996502	None	N
ENSMUSG00000001052	78795	ENSMUSP00000001079.8	1251	Sec24b	Sec24 related gene family%2C member B (S. cerevisiae)	4209	3969	4828	4359	1.22186	1.29588	1.24778	1.23486	4346.13	4492.12	4567.39	4452.17	0.0294332	0.71456985899064696	0.939563	None	N
ENSMUSG00000001053	7780	ENSMUSP00000001080.9	537	N4bp3	NEDD4 binding protein 3	720	708	689	675	2.11688	2.34119	1.80348	1.93666	743.457	801.315	651.809	689.428	-0.203703	0.14842704145206101	0.572735	None	N
ENSMUSG00000001054	12226	ENSMUSP00000001081.3	393	Rmnd5b	required for meiotic nuclear division 5 homolog B	2330	2043	2824	2691	4.35927	4.29899	4.70382	4.91312	2405.91	2312.27	2671.56	2748.52	0.199879	3.4309627519698502E-2	0.276795	None	N
ENSMUSG00000001056	3980	ENSMUSP00000120014.1	153	Nhp2	NHP2 ribonucleoprotein	753	782	960	965	4.32767	5.05483	4.912	5.41218	777.532	885.068	908.18	985.626	0.188218	0.15422984105747101	0.583687	None	N
ENSMUSG00000001062	11993	ENSMUSP00000113575.1	649	Vps9d1	VPS9 domain containing 1	0	0	0	0	0	0	0	0	0	0	0	0		NA			N
ENSMUSG00000001065	15551	ENSMUSP00000001092.8	614	Zfp276	zinc finger protein (C2H2 type) 276	0	0	0	0	0	0	0	0	0	0	0	0		NA			N
ENSMUSG00000001076	3732	ENSMUSP00000068402.3	238	C1ql4	complement component 1%2C q subcomponent-like 4	0	32	0	1	0	0.220593	0	0.00598117	0	36.2176	0	1.02137	-5.18458	2.9192487590821999E-2			N
ENSMUSG00000001082	3571	ENSMUSP00000109970.3	456	Mfsd10	major facilitator superfamily domain containing 10	1017	882	995	1008	6.51439	6.35421	5.67419	6.30085	1050.13	998.248	941.291	1029.55	-0.0562104	0.66191286456337295	0.922143	None	N
ENSMUSG00000001089	85020	ENSMUSP00000101475.2	1068	Luzp1	leucine zipper protein 1	4765	4314	5657	5513	1.28199	1.30539	1.35499	1.44742	4920.24	4882.59	5351.64	5630.84	0.163871	0.10399335049634199	0.492298	None	N
ENSMUSG00000001095	25131	ENSMUSP00000001122.5	586	Slc13a2	solute carrier family 13 (sodium-dependent dicarboxylate transporter)%2C member 2	0	0	0	0	0	0	0	0	0	0	0	0	0	1		None	N
ENSMUSG00000001098	16942	ENSMUSP00000099641.4	315	Kctd10	potassium channel tetramerisation domain containing 10	1169	1102	1125	1032	1.57831	1.6734	1.35225	1.3597	1207.08	1247.24	1064.27	1054.06	-0.212209	6.4372265534359402E-2	0.392585	None	N
ENSMUSG00000001100	10544	ENSMUSP00000001127.4	368	Poldip2	polymerase (DNA-directed)%2C delta interacting protein 2	4326	4036	4708	4332	9.38477	9.84755	9.09288	9.17088	4466.94	4567.95	4453.87	4424.59	-0.0251454	0.78949492335517601	0.959658	None	N
ENSMUSG00000001103	1635	ENSMUSP00000001130.6	190	Sebox	SEBOX homeobox	168	141	280	293	2.35036	2.21863	3.48747	4.00017	173.473	159.584	264.886	299.263	0.759877	4.4550242362237299E-2	0.32009	None	N
ENSMUSG00000001105	5377	ENSMUSP00000118015.1	132	Ift20	intraflagellar transport 20	1613	1488	1977	1779	6.86178	7.11943	7.48751	7.38523	1665.55	1684.12	1870.28	1817.02	0.138646	0.24643888864862301	0.697464	None	N
ENSMUSG00000001119	17377	ENSMUSP00000001147.4	1025	Col6a1	collagen%2C type VI%2C alpha 1	2320	2157	2435	1462	3.05391	3.19343	2.85361	1.87802	2395.58	2441.29	2303.56	1493.25	-0.349092	0.180286169573802	0.624212	None	N
ENSMUSG00000001120	200031	ENSMUSP00000101051.2	370	Pcbp3	poly(rC) binding protein 3	3044	2832	2980	2660	0.348089	0.364232	0.303382	0.296833	3143.17	3205.26	2819.14	2716.86	-0.197391	2.1325367460475201E-2	0.210456	None	N
ENSMUSG00000001123	21973	ENSMUSP00000103903.3	322	Lgals9	lectin%2C galactose binding%2C soluble 9	252	294	278	262	0.262334	0.344224	0.257648	0.266158	260.21	332.749	262.994	267.6	-0.15907	0.45919293986752302	0.842039	None	N
ENSMUSG00000001127	62706	ENSMUSP00000115793.1	419	Araf	Araf proto-oncogene%2C serine/threonine kinase	7271	6677	7775	7471	2.65233	2.7394	2.525	2.65949	7507.88	7557.03	7355.32	7630.69	-0.00761581	0.91814992770995096	0.984526	None	N
ENSMUSG00000001128	6102	ENSMUSP00000001156.7	464	Cfp	complement factor properdin	1127	1018	1139	1194	4.22469	4.29199	3.80121	4.36778	1163.72	1152.17	1077.52	1219.52	-0.0122563	0.91902798092321802	0.984578	None	N
ENSMUSG00000001131	4570	ENSMUSP00000110999.3	205	Timp1	tissue inhibitor of metalloproteinase 1	0	0	0	0	0	0	0	0	0	0	0	0		NA			N
ENSMUSG00000001134	20296	ENSMUSP00000115342.1	157	Uxt	ubiquitously expressed prefoldin like chaperone	241	203	314	225	0.271612	0.257317	0.315057	0.247457	248.852	229.756	297.051	229.809	0.139245	0.52033217758832495	0.868609	None	N
ENSMUSG00000001138	16371	ENSMUSP00000001166.7	713	Cnnm3	cyclin M3	2317	1950	2398	2289	3.23738	3.06438	2.98294	3.12104	2392.49	2207.01	2268.56	2337.93	0.0018561	0.98519448783879804	0.996492	None	N
ENSMUSG00000001143	25401	ENSMUSP00000117200.1	347	Lman2l	lectin%2C mannose-binding 2-like	3255	2687	3613	3435	2.93118	2.72144	2.89659	3.01859	3361.04	3041.15	3417.98	3508.42	0.11321	0.21481554717599199	0.665792	None	N
ENSMUSG00000001150	46931	ENSMUSP00000125960.1	1971	Mcm3ap	minichromosome maintenance complex component 3 associated protein	3492	3371	4248	3962	1.70199	1.84791	1.8433	1.88444	3605.77	3815.3	4018.7	4046.68	0.120277	0.132308457927514	0.548922	None	N
ENSMUSG00000001151	91524	ENSMUSP00000151534.1	2898	Pcnt	pericentrin (kendrin)	2132	1785	2625	2014	0.532838	0.501748	0.58407	0.491194	2201.46	2020.26	2483.31	2057.05	0.105066	0.43386881688239398	0.831779	None	N
ENSMUSG00000001155	14691	ENSMUSP00000001183.7	541	Ftcd	formiminotransferase cyclodeaminase	8	1	3	3	0.0124561	0.00175118	0.00415854	0.00455825	8.26063	1.1318	2.83806	3.06412	-0.690694	0.54848873227110595	0.882777	None	N
ENSMUSG00000001156	22120	ENSMUSP00000001184.7	227	Mxd1	MAX dimerization protein 1	1011	1003	1174	1005	1.04546	1.16654	1.08082	1.01417	1043.94	1135.2	1110.63	1026.48	-0.0272806	0.80464240375042895	0.962117	None	N
ENSMUSG00000001157	41616	ENSMUSP00000001185.7	524	Gmcl1	germ cell-less%2C spermatogenesis associated 1	1800	1636	2144	1885	0.989361	1.01136	1.04914	1.01107	1858.64	1851.63	2028.27	1925.29	0.0917688	0.35100833559094402	0.780045	None	N
ENSMUSG00000001158	9372	ENSMUSP00000001186.4	155	Snrnp27	small nuclear ribonucleoprotein 27 (U4/U6.U5)	1072	1029	1141	1241	2.61641	2.82466	2.47927	2.95575	1106.92	1164.62	1079.41	1267.53	0.0468062	0.70346919768044802	0.934982	None	N
ENSMUSG00000001166	12321	ENSMUSP00000112584.1	362	Oas1c	2'-5' oligoadenylate synthetase 1C	24	41	40	34	0.0445562	0.0856092	0.0661126	0.0615972	24.7819	46.4038	37.8409	34.7267	0.0330134	0.948830590931656	0.988901	None	N
ENSMUSG00000001168	12086	ENSMUSP00000072297.6	369	Oas1h	2'-5' oligoadenylate synthetase 1H	5	2	4	4	0.00946303	0.00425726	0.00673981	0.00738764	5.1629	2.2636	3.78409	4.0855	0.0804676	0.97198500265749699		None	N
ENSMUSG00000001173	53482	ENSMUSP00000001202.8	900	Ocrl	OCRL%2C inositol polyphosphate-5-phosphatase	5447	4723	5981	4935	2.32966	2.27192	2.27739	2.05972	5624.46	5345.49	5658.15	5040.48	-0.0360636	0.68656464438021403	0.929634	None	N
ENSMUSG00000001175	10380	ENSMUSP00000105709.3	149	Calm1	calmodulin 1	106003	88105	117095	111309	233.595	218.366	229.727	239.365	109456	99717.3	110774	113688	0.101756	0.13659791136595201	0.555615	None	N
ENSMUSG00000001211	83312	ENSMUSP00000001240.5	376	Agpat3	1-acylglycerol-3-phosphate O-acyltransferase 3	12359	11282	14658	12521	3.39327	3.48386	3.58292	3.35475	12761.6	12769	13866.8	12788.6	0.0622688	0.38000825653586001	0.797922	None	N
ENSMUSG00000001225	83047	ENSMUSP00000130676.1	235	Slc26a3	solute carrier family 26%2C member 3	25	31	25	35	0.00688587	0.0096033	0.00613037	0.00940746	25.8145	35.0858	23.6505	35.7481	-0.036126	0.95351055803082296	0.990117	None	N
ENSMUSG00000001227	17259	ENSMUSP00000001256.4	886	Sema6b	sema domain%2C transmembrane domain (TM)%2C and cytoplasmic domain%2C (semaphorin) 6B	6594	6070	7929	7479	8.73929	9.04806	9.35564	9.67289	6808.83	6870.03	7501	7638.86	0.146398	5.8170915286570903E-2	0.371707	None	N
ENSMUSG00000001228	20166	ENSMUSP00000001258.8	782	Uhrf1	ubiquitin-like%2C containing PHD and RING finger domains%2C 1	79	68	64	92	0.0896087	0.0867505	0.0646295	0.101835	81.5737	76.9624	60.5454	93.9664	-0.040703	0.89949548933927803	0.982389	None	N
ENSMUSG00000001229	32099	ENSMUSP00000046604.4	862	Dpp9	dipeptidylpeptidase 9	3961	3627	4755	4264	2.82264	2.90696	3.01668	2.9652	4090.05	4105.04	4498.33	4355.14	0.111563	0.153090547812018	0.581307	None	N
ENSMUSG00000001240	13519	ENSMUSP00000127718.1	103	Ramp2	receptor (calcitonin) activity modifying protein 2	677	704	788	751	1.14548	1.33971	1.187	1.24001	699.056	796.788	745.465	767.052	0.0164261	0.91702830975384797	0.984337	None	N
ENSMUSG00000001247	15695	ENSMUSP00000001279.7	594	Lsr	lipolysis stimulated lipoprotein receptor	659	651	564	437	0.960432	1.06709	0.731793	0.62151	680.47	736.802	533.556	446.34	-0.53145	2.0600346035112701E-3	0.0404599	None	N
ENSMUSG00000001248	25770	ENSMUSP00000001280.7	722	Gramd1a	GRAM domain containing 1A	7026	5929	7874	7428	6.23643	5.91902	6.22231	6.43407	7254.9	6710.45	7448.97	7586.77	0.106413	0.21526910696527601	0.666302	None	N
ENSMUSG00000001249	16566	ENSMUSP00000103737.2	436	Hpn	hepsin	135	108	158	185	0.186406	0.167721	0.194227	0.249277	139.398	122.234	149.471	188.954	0.369801	0.247473345047514	0.697729	None	N
ENSMUSG00000001260	91571	ENSMUSP00000031119.1	465	Gabrg1	gamma-aminobutyric acid (GABA) A receptor%2C subunit gamma 1	924	955	1196	1092	0.230811	0.268305	0.265977	0.266191	954.103	1080.87	1131.44	1115.34	0.143332	0.31432852561830399	0.753255	None	N
ENSMUSG00000001270	2978	ENSMUSP00000001304.7	381	Ckb	creatine kinase%2C brain	28978	30475	34069	31724	222.58	263.27	232.973	237.789	29922.1	34491.6	32230	32402.1	0.00492576	0.95441190967563905	0.990194	None	N
ENSMUSG00000001280	30262	ENSMUSP00000001326.5	781	Sp1	trans-acting transcription factor 1	1512	1518	1631	1662	1.14287	1.2905	1.09756	1.22592	1561.26	1718.07	1542.96	1697.52	-0.0171183	0.88164794357374199	0.978842	None	N
ENSMUSG00000001281	15950	ENSMUSP00000001327.3	806	Itgb7	integrin beta 7	25	28	34	17	0.0358527	0.0451627	0.0434099	0.0237912	25.8145	31.6904	32.1647	17.3634	-0.210828	0.74176854987663798	0.949866	None	N
ENSMUSG00000001285	6431	ENSMUSP00000109312.2	380	Myg1	melanocyte proliferating gene 1	936	902	1042	963	3.3292	3.60837	3.29959	3.34253	966.494	1020.88	985.754	983.583	-0.012861	0.91422895776135304	0.984173	None	N
ENSMUSG00000001288	22580	ENSMUSP00000048838.8	458	Rarg	retinoic acid receptor%2C gamma	764	582	693	669	0.773949	0.663104	0.625	0.661348	788.89	658.708	655.593	683.299	-0.113817	0.401005742496998	0.812223	None	N
ENSMUSG00000001289	5758	ENSMUSP00000129178.1	154	Pfdn5	prefoldin 5	3654	3336	4157	4033	14.5158	14.9052	14.7021	15.6345	3773.04	3775.69	3932.61	4119.2	0.0929896	0.27071289795267101	0.718956	None	N
ENSMUSG00000001300	43809	ENSMUSP00000001319.7	336	Efnb2	ephrin B2	1999	1538	1733	1974	1.04374	0.903183	0.805575	1.0058	2064.13	1740.71	1639.45	2016.19	-0.0587172	0.60515232520260498	0.901455	None	N
ENSMUSG00000001305	28381	ENSMUSP00000001339.5	281	Rrp15	ribosomal RNA processing 15 homolog (S. cerevisiae)	482	441	619	669	0.388474	0.399755	0.444154	0.526171	497.703	499.124	585.587	683.299	0.347616	3.0118506217033301E-2	0.257412	None	N
ENSMUSG00000001313	6855	ENSMUSP00000001347.6	227	Rnd2	Rho family GTPase 2	2954	3065	3437	3123	9.85702	11.5029	10.2104	10.1693	3050.24	3468.97	3251.48	3189.75	-0.0169353	0.84663481606952395	0.971796	None	N
ENSMUSG00000001323	19590	ENSMUSP00000067552.2	339	Srr	serine racemase	1277	1124	1410	1161	1.49107	1.4761	1.46573	1.3229	1318.6	1272.14	1333.89	1185.82	-0.0399148	0.75483246281685601	0.953007	None	N
ENSMUSG00000001333	20943	ENSMUSP00000099659.3	470	Sync	syncoilin	38	30	26	51	0.0415038	0.0368523	0.0252816	0.0543575	39.238	33.954	24.5966	52.0901	0.0638985	0.91968604665231002	0.984578	None	N
ENSMUSG00000001334	7595	ENSMUSP00000099660.3	209	Fndc5	fibronectin type III domain containing 5	3165	3320	3823	3850	9.5321	11.2459	10.2505	11.3152	3268.11	3757.58	3616.64	3932.29	0.103785	0.32309112718850003	0.76073	None	N
ENSMUSG00000001348	8985	ENSMUSP00000127128.1	327	Acp5	acid phosphatase 5%2C tartrate resistant	96	75	44	46	0.244397	0.214746	0.0997252	0.114279	99.1276	84.885	41.6249	46.9832	-1.05534	4.07400975412546E-2	0.305752	None	N
ENSMUSG00000001349	10415	ENSMUSP00000001384.4	297	Cnn1	calponin 1	3	22	3	10	0.00658877	0.0543433	0.00586587	0.0214323	3.09774	24.8996	2.83806	10.2137	-1.10144	0.38483769313354699	0.801226	None	N
ENSMUSG00000001366	27567	ENSMUSP00000001402.7	437	Fbxo9	f-box protein 9	3552	3361	3793	3562	2.94731	3.13662	2.80197	2.88425	3667.72	3803.98	3588.26	3638.13	-0.0480921	0.57541308289561999	0.890583	None	N
ENSMUSG00000001376	105150	ENSMUSP00000001412.8	964	Vps50	VPS50 EARP/GARPII complex subunit	2760	2547	3454	3021	0.600402	0.623164	0.668934	0.641312	2849.92	2882.7	3267.56	3085.57	0.148453	8.4400182728039896E-2	0.449167	None	N
ENSMUSG00000001380	16676	ENSMUSP00000001416.6	509	Hars	histidyl-tRNA synthetase	3094	2536	3466	3331	4.24396	3.91237	4.2326	4.45873	3194.8	2870.25	3278.91	3402.2	0.139202	0.138697044978422	0.558374	None	N
ENSMUSG00000001383	5738	ENSMUSP00000001419.8	199	Zmat2	zinc finger%2C matrin type 2	5830	5168	6939	7449	23.2408	23.171	24.6267	28.9778	6019.94	5849.15	6564.44	7608.22	0.255739	8.4628250763547908E-3	0.116616	None	N
ENSMUSG00000001403	8925	ENSMUSP00000001439.6	171	Ube2c	ubiquitin-conjugating enzyme E2C	22	12	4	7	0.0563842	0.0345904	0.00912688	0.0175073	22.7167	13.5816	3.78409	7.14962	-1.74675	1.3918570174186601E-2	0.160871	None	N
ENSMUSG00000001415	26079	ENSMUSP00000001451.5	1017	Smg5	Smg-5 homolog%2C nonsense mediated mRNA decay factor (C. elegans)	4987	4060	5355	5113	4.37412	4.00514	4.18157	4.37636	5149.47	4595.11	5065.94	5222.29	0.0780003	0.32987297089556999	0.764577	None	N
ENSMUSG00000001416	24652	ENSMUSP00000001452.7	545	Cct3	chaperonin containing Tcp1%2C subunit 3 (gamma)	3951	3744	4232	3958	3.66604	3.90721	3.49594	3.58387	4079.72	4237.46	4003.56	4042.6	-0.0477138	0.56130241589571805	0.885864	None	N
ENSMUSG00000001418	6291	ENSMUSP00000135398.1	404	Glmp	glycosylated lysosomal membrane protein	1738	1656	1496	1409	6.31935	6.7721	4.84264	4.99942	1794.62	1874.26	1415.25	1439.12	-0.36207	5.5546066897279201E-4	0.0140531	None	N
ENSMUSG00000001419	29715	ENSMUSP00000001455.6	507	Mef2d	myocyte enhancer factor 2D	13633	11630	15685	14041	10.4944	10.069	10.7493	10.5475	14077.2	13162.8	14838.3	14341.1	0.0991869	0.19402212967632401	0.641092	None	N
ENSMUSG00000001420	7494	ENSMUSP00000001456.4	391	Tmem79	transmembrane protein 79	90	110	137	159	0.274708	0.377626	0.372287	0.4736	92.9321	124.498	129.605	162.398	0.426374	0.19876903564873999	0.647207	None	N
ENSMUSG00000001424	460024	ENSMUSP00000128737.1	608	Snd1	staphylococcal nuclease and tudor domain containing 1	4678	4260	5490	5053	0.232607	0.238238	0.243031	0.245187	4830.4	4821.47	5193.66	5161	0.101406	0.19641936623777401	0.643334	None	N
ENSMUSG00000001435	114371	ENSMUSP00000080358.6	1315	Col18a1	collagen%2C type XVIII%2C alpha 1	763	702	195	162	0.152599	0.157908	0.0347208	0.0316175	787.858	794.524	184.474	165.463	-2.17624	2.3539802903317899E-23	5.68807e-21	Down	Y
ENSMUSG00000001436	28762	ENSMUSP00000114884.1	116	Slc19a1	solute carrier family 19 (folate transporter)%2C member 1	1251	1159	1053	927	0.994903	1.03669	0.745555	0.71943	1291.76	1311.76	996.16	946.814	-0.421927	4.2812483295658402E-4	0.0112669	None	N
ENSMUSG00000001440	28168	ENSMUSP00000001479.3	876	Kpnb1	karyopherin (importin) beta 1	9200	8003	10093	9388	7.47093	7.30936	7.29684	7.43953	9499.73	9057.8	9548.19	9588.66	0.0442734	0.54531006264374804	0.88202	None	N
ENSMUSG00000001441	74797	ENSMUSP00000001480.7	920	Npepps	aminopeptidase puromycin sensitive	7554	6543	7791	7730	2.31012	2.25048	2.12119	2.30687	7800.1	7405.37	7370.45	7895.22	0.00552077	0.94150335189774803	0.988346	None	N
ENSMUSG00000001444	17261	ENSMUSP00000001484.2	530	Tbx21	T-box 21	2	3	10	7	0.00265037	0.00447134	0.0117979	0.00905233	2.06516	3.3954	9.46021	7.14962	1.60914	0.38304162230251798			N
ENSMUSG00000001445	7654	ENSMUSP00000001485.3	262	Mrpl10	mitochondrial ribosomal protein L10	2397	1877	2407	2467	7.16345	6.30897	6.4041	7.19464	2475.09	2124.39	2277.07	2519.73	0.0600022	0.58676465751047102	0.894557	None	N
ENSMUSG00000001467	23602	ENSMUSP00000001507.4	503	Cyp51	cytochrome P450%2C family 51	2268	1830	2192	2143	2.19805	1.99473	1.89131	2.02676	2341.89	2071.19	2073.68	2188.8	-0.050587	0.63366352790073099	0.912253	None	N
ENSMUSG00000001472	30083	ENSMUSP00000148531.1	625	Tcf25	transcription factor 25 (basic helix-loop-helix)	0	0	0	0	0	0	0	0	0	0	0	0		NA			N
ENSMUSG00000001473	12032	ENSMUSP00000001513.6	447	Tubb6	tubulin%2C beta 6 class V	321	323	344	262	0.610253	0.690633	0.582225	0.486062	331.458	365.572	325.431	267.6	-0.231648	0.244758951953995	0.696044	None	N
ENSMUSG00000001482	39744	ENSMUSP00000148280.1	87	Def8	differentially expressed in FDCP 8	0	0	0	0	0	0	0	0	0	0	0	0		NA			N
ENSMUSG00000001493	16865	ENSMUSP00000051158.7	253	Meox1	mesenchyme homeobox 1	58	80	94	82	0.0786655	0.122036	0.113504	0.108531	59.8896	90.544	88.926	83.7527	0.201203	0.64914969137771805	0.917299	None	N
ENSMUSG00000001494	4558	ENSMUSP00000001534.6	211	Sost	sclerostin	2	25	23	2	0.0100369	0.141107	0.10276	0.00979453	2.06516	28.295	21.7585	2.04275	-0.340645	0.78505805297679099	0.959247	None	N
ENSMUSG00000001496	4951	ENSMUSP00000001536.7	372	Nkx2-1	NK2 homeobox 1	20	54	27	31	0.0924016	0.280597	0.111056	0.139765	20.6516	61.1172	25.5426	31.6626	-0.505621	0.199924089325414	0.648204	None	N
ENSMUSG00000001497	21056	ENSMUSP00000117928.1	342	Pax9	paired box 9	1	2	0	1	0.00108634	0.00244364	0	0.00106011	1.03258	2.2636	0	1.02137	-1.71812	0.55442661355396605			N
ENSMUSG00000001504	5379	ENSMUSP00000073976.4	474	Irx2	Iroquois homeobox 2	8	109	4	5	0.0340197	0.521324	0.0151436	0.020749	8.26063	123.366	3.78409	5.10687	-3.88864	3.8554524454636498E-4	0.0102993	Down	Y
ENSMUSG00000001506	16819	ENSMUSP00000001547.7	1453	Col1a1	collagen%2C type I%2C alpha 1	372	712	502	399	0.505924	1.08909	0.607819	0.529543	384.119	805.842	474.903	407.528	-0.429956	0.122609811087787	0.532134	None	N
ENSMUSG00000001507	32328	ENSMUSP00000113556.1	1068	Itga3	integrin alpha 3	1754	1551	1418	1169	1.24106	1.23429	0.893239	0.807168	1811.14	1755.42	1341.46	1193.99	-0.492025	3.1976072903502998E-5	0.00115899	None	N
ENSMUSG00000001508	13537	ENSMUSP00000099451.1	387	Sgca	sarcoglycan%2C alpha (dystrophin-associated glycoprotein)	11	11	14	6	0.0185872	0.0209051	0.0210609	0.00989366	11.3584	12.4498	13.2443	6.12824	-0.293747	0.79702668104683905	0.961017	None	N
ENSMUSG00000001510	5178	ENSMUSP00000090443.5	287	Dlx3	distal-less homeobox 3	3	3	2	3	0.0132526	0.0149053	0.00786572	0.0129326	3.09774	3.3954	1.89204	3.06412	-0.391723	0.84792918274972895		None	N
ENSMUSG00000001517	13180	ENSMUSP00000073041.6	757	Foxm1	forkhead box M1	102	67	126	109	0.177022	0.13078	0.194682	0.184603	105.323	75.8306	119.199	111.33	0.345321	0.25548504530428001	0.705537	None	N
ENSMUSG00000001518	15488	ENSMUSP00000001559.8	443	Itfg2	integrin alpha FG-GAP repeat containing 2	77	58	86	66	0.11372	0.0963419	0.113077	0.0951211	79.5086	65.6444	81.3578	67.4107	0.0351749	0.92871187981465997	0.986814	None	N
ENSMUSG00000001520	17132	ENSMUSP00000144750.1	190	Nrip2	nuclear receptor interacting protein 2	573	557	638	617	0.765049	0.83643	0.758373	0.803906	591.668	630.413	603.562	630.188	0.0137909	0.94879689109950405	0.988901	None	N
ENSMUSG00000001521	34691	ENSMUSP00000001562.6	460	Tulp3	tubby-like protein 3	1391	1366	1734	1436	0.917177	1.01302	1.01789	0.923987	1436.32	1546.04	1640.4	1466.69	0.0596933	0.60549749497042005	0.901478	None	N
ENSMUSG00000001524	6010	ENSMUSP00000001565.8	463	Gtf2h4	general transcription factor II H%2C polypeptide 4	372	343	518	417	1.41583	1.46826	1.7552	1.54878	384.119	388.208	490.039	425.913	0.246577	0.20571615012647401	0.65502	None	N
ENSMUSG00000001525	4386	ENSMUSP00000001566.8	444	Tubb5	tubulin%2C beta 5 class I	15877	13870	18267	16121	82.8023	81.3562	84.8143	82.0449	16394.3	15698.1	17281	16465.6	0.0725051	0.36228796586987999	0.78795	None	N
ENSMUSG00000001542	65608	ENSMUSP00000001583.6	639	Ell2	elongation factor RNA polymerase II 2	1105	961	1432	1465	0.385255	0.376833	0.444485	0.498436	1141	1087.66	1354.7	1496.31	0.35488	6.6245491709000098E-3	0.0986445	None	N
ENSMUSG00000001552	28806	ENSMUSP00000001592.8	745	Jup	junction plakoglobin	1761	1760	1851	1520	1.39836	1.57185	1.30856	1.17785	1818.37	1991.97	1751.09	1552.49	-0.205266	6.3679331617979507E-2	0.390299	None	N
ENSMUSG00000001555	9128	ENSMUSP00000001595.3	581	Fkbp10	FK506 binding protein 10	170	142	151	102	0.426006	0.400217	0.336877	0.249432	175.538	160.716	142.849	104.18	-0.443847	0.15846537029851601	0.590055	None	N
ENSMUSG00000001558	15106	ENSMUSP00000001599.3	608	Klhl10	kelch-like 10	126	110	148	167	0.190794	0.187338	0.199518	0.246772	130.105	124.498	140.011	170.569	0.285514	0.31889529944928602	0.755907	None	N
ENSMUSG00000001566	5437	ENSMUSP00000129503.2	404	Mnx1	motor neuron and pancreas homeobox 1	0	0	0	0	0	0	0	0	0	0	0	0		NA			N
ENSMUSG00000001569	23180	ENSMUSP00000001611.9	854	Nom1	nucleolar protein with MIF4G domain 1	1526	1243	1560	1520	1.50586	1.37956	1.37051	1.46372	1575.72	1406.83	1475.79	1552.49	0.0213277	0.84541350124994197	0.971751	None	N
ENSMUSG00000001576	95443	ENSMUSP00000132922.1	290	Ergic1	endoplasmic reticulum-golgi intermediate compartment (ERGIC) 1	4872	4366	5664	4935	1.16763	1.17685	1.20851	1.15417	5030.73	4941.44	5358.26	5040.48	0.0604901	0.46210971948880403	0.84364	None	N
ENSMUSG00000001583	7726	ENSMUSP00000001626.3	666	Tnk1	tyrosine kinase%2C non-receptor%2C 1	2	8	0	0	0.00592131	0.026639	0	0	2.06516	9.0544	0	0	-4.9394	7.0154751985724503E-2			N
ENSMUSG00000001588	13973	ENSMUSP00000001631.6	740	Acap1	ArfGAP with coiled-coil%2C ankyrin repeat and PH domains 1	83	45	50	46	0.135872	0.0828525	0.0728703	0.0734846	85.7041	50.931	47.3011	46.9832	-0.53897	0.165943597524879	0.601149	None	N
ENSMUSG00000001604	27170	ENSMUSP00000099592.4	347	Tcea3	transcription elongation factor A (SII)%2C 3	108	82	23	13	0.0909236	0.0776438	0.0172389	0.0106803	111.519	92.8076	21.7585	13.2779	-2.54016	6.3247655771742397E-6	0.000266845	Down	Y
ENSMUSG00000001622	7087	ENSMUSP00000001667.6	181	Csn3	casein kappa	0	0	0	0	0	0	0	0	0	0	0	0		NA			N
ENSMUSG00000001627	46938	ENSMUSP00000130824.1	100	Ifrd1	interferon-related developmental regulator 1	2159	1958	2316	1996	1.05213	1.07318	1.00481	0.949214	2229.34	2216.07	2190.99	2038.66	-0.0715981	0.46711393030537501	0.847343	None	N
ENSMUSG00000001630	53818	ENSMUSP00000001675.7	464	Stk38l	serine/threonine kinase 38 like	998	1047	1288	1169	0.424176	0.500497	0.48737	0.484859	1030.51	1185	1218.48	1193.99	0.123572	0.30559516151698501	0.746755	None	N
ENSMUSG00000001632	17724	ENSMUSP00000108747.1	1212	Brpf1	bromodomain and PHD finger containing%2C 1	1927	1871	2497	2099	2.48692	2.71578	2.86898	2.6435	1989.78	2117.6	2362.22	2143.86	0.134098	0.19275780534805401	0.639889	None	N
ENSMUSG00000001642	15045	ENSMUSP00000100045.4	316	Akr1b3	aldo-keto reductase family 1%2C member B3 (aldose reductase)	1110	1019	1271	1196	1.68762	1.74247	1.72038	1.77446	1146.16	1153.3	1202.39	1221.56	0.076039	0.517903180841778	0.868407	None	N
ENSMUSG00000001655	7712	ENSMUSP00000001700.6	328	Hoxc13	homeobox C13	0	0	0	1	0	0	0	0.00289442	0	0	0	1.02137	1.34518	0.78751776305143995			N
ENSMUSG00000001656	3282	ENSMUSP00000001701.3	304	Hoxc11	homeobox C11	0	0	0	0	0	0	0	0	0	0	0	0		NA			N
ENSMUSG00000001657	3505	ENSMUSP00000001703.6	242	Hoxc8	homeobox C8	0	0	0	0	0	0	0	0	0	0	0	0		NA			N
ENSMUSG00000001661	13625	ENSMUSP00000001711.4	235	Hoxc6	homeobox C6	0	0	0	0	0	0	0	0	0	0	0	0		NA			N
ENSMUSG00000001663	14772	ENSMUSP00000001713.3	240	Gstt1	glutathione S-transferase%2C theta 1	608	624	533	423	0.941471	1.08675	0.734782	0.639189	627.808	706.244	504.229	432.041	-0.509754	3.14627125565917E-3	0.0560008	None	N
ENSMUSG00000001665	7300	ENSMUSP00000001715.3	241	Gstt3	glutathione S-transferase%2C theta 3	3	10	2	7	0.00940029	0.0352419	0.00557927	0.0214044	3.09774	11.318	1.89204	7.14962	-0.673812	0.665086404658774		None	N
ENSMUSG00000001666	2185	ENSMUSP00000001716.7	118	Ddt	D-dopachrome tautomerase	72	106	86	60	0.753744	1.24806	0.801526	0.612954	74.3457	119.971	81.3578	61.2824	-0.442405	0.27153804782803298	0.720116	None	N
ENSMUSG00000001670	9367	ENSMUSP00000001720.7	454	Tat	tyrosine aminotransferase	25	21	7	11	0.0610495	0.0576768	0.0152184	0.0262132	25.8145	23.7678	6.62215	11.2351	-1.47709	0.11446170962510099	0.516547	None	N
ENSMUSG00000001672	14290	ENSMUSP00000001722.7	385	Marveld3	MARVEL (membrane-associating) domain containing 3	52	55	18	17	0.0832365	0.0990178	0.0256514	0.0265549	53.6941	62.249	17.0284	17.3634	-1.75252	2.5781638098580601E-4	0.00732915	Down	Y
ENSMUSG00000001674	14155	ENSMUSP00000001724.5	660	Ddx18	DEAD (Asp-Glu-Ala-Asp) box polypeptide 18	690	614	790	701	1.11502	1.11594	1.13655	1.10544	712.48	694.926	747.357	715.983	0.0562681	0.67706571016524297	0.92649	None	N
ENSMUSG00000001687	48155	ENSMUSP00000078303.7	117	Ubl3	ubiquitin-like 3	5494	5261	6375	6405	2.6097	2.81067	2.69593	2.96897	5672.99	5954.4	6030.89	6541.9	0.112757	0.147168735287309	0.570145	None	N
ENSMUSG00000001700	71661	ENSMUSP00000068453.5	432	Gramd3	GRAM domain containing 3	719	666	804	758	0.229503	0.239097	0.228478	0.23611	742.424	753.779	760.601	774.202	0.0367571	0.78045116639916301	0.959247	None	N
ENSMUSG00000001707	14852	ENSMUSP00000001757.7	174	Eef1e1	eukaryotic translation elongation factor 1 epsilon 1	781	678	918	816	1.20284	1.17443	1.25872	1.2264	806.444	767.361	868.448	833.441	0.112773	0.39358796721182898	0.806181	None	N
ENSMUSG00000001729	21064	ENSMUSP00000001780.3	480	Akt1	thymoma viral proto-oncogene 1	7212	6476	7745	7227	7.83173	7.90949	7.48775	7.65853	7446.96	7329.54	7326.94	7381.47	-0.00670682	0.92465817719481203	0.985604	None	N
ENSMUSG00000001739	9243	ENSMUSP00000106722.1	227	Cldn15	claudin 15	15	15	10	10	0.0371211	0.0417504	0.0220322	0.0241499	15.4887	16.977	9.46021	10.2137	-0.722547	0.30619662192256197	0.747459	None	N
ENSMUSG00000001741	102902	ENSMUSP00000001792.4	1322	Il16	interleukin 16	683	618	964	826	0.151824	0.154507	0.190776	0.179178	705.251	699.453	911.965	843.655	0.321824	0.100577069558681	0.485024	None	N
ENSMUSG00000001750	11084	ENSMUSP00000001801.4	834	Tcirg1	T cell%2C immune regulator 1%2C ATPase%2C H+ transporting%2C lysosomal V0 protein A3	959	966	1054	1006	1.97909	2.24214	1.93649	2.02595	990.243	1093.32	997.106	1027.5	-0.0410663	0.74259639115453202	0.949866	None	N
ENSMUSG00000001751	7661	ENSMUSP00000001802.9	739	Naglu	alpha-N-acetylglucosaminidase (Sanfilippo disease IIIB)	793	676	616	554	2.36772	2.27009	1.63744	1.61418	818.835	765.097	582.749	565.841	-0.463796	2.8050072371277402E-3	0.0514095	None	N
ENSMUSG00000001755	4055	ENSMUSP00000001806.3	563	Coasy	Coenzyme A synthase	1075	937	1100	1004	6.06401	5.94472	5.52424	5.52676	1110.02	1060.5	1040.62	1025.46	-0.071294	0.56366574371977896	0.886962	None	N
ENSMUSG00000001761	25863	ENSMUSP00000001812.4	793	Smo	smoothened%2C frizzled class receptor	1627	1342	1132	1193	1.43897	1.33492	0.891329	1.02965	1680.01	1518.88	1070.9	1218.5	-0.483159	5.9337738920082898E-4	0.0148155	None	N
ENSMUSG00000001763	24338	ENSMUSP00000045282.7	283	Tspan33	tetraspanin 33	2550	2314	1828	1697	2.39661	2.44603	1.52954	1.55641	2633.08	2618.99	1729.33	1733.27	-0.601047	9.1183092516184703E-8	5.21214e-06	None	N
ENSMUSG00000001767	17536	ENSMUSP00000001818.4	690	Crnkl1	crooked neck pre-mRNA splicing factor 1	729	742	882	760	0.950911	1.08857	1.02426	0.967411	752.75	839.796	834.391	776.244	0.0169881	0.90885094822091395	0.983804	None	N
ENSMUSG00000001768	212402	ENSMUSP00000105632.1	903	Rin2	Ras and Rab interactor 2	1485	1466	1442	1437	0.159923	0.177565	0.138254	0.151017	1533.38	1659.22	1364.16	1467.71	-0.172908	0.11312116414697999	0.513584	None	N
ENSMUSG00000001773	56967	ENSMUSP00000001824.5	752	Folh1	folate hydrolase 1	363	417	478	427	0.145756	0.18832	0.170874	0.167314	374.826	471.961	452.198	436.127	0.0704206	0.70047115505999402	0.933962	None	N
ENSMUSG00000001774	25318	ENSMUSP00000001825.7	331	Chordc1	cysteine and histidine-rich domain (CHORD)-containing%2C zinc-binding protein 1	3383	2876	4054	3943	3.05644	2.92242	3.26081	3.47637	3493.21	3255.06	3835.17	4027.28	0.220166	1.19076314139071E-2	0.145667	None	N
ENSMUSG00000001783	19187	ENSMUSP00000001834.3	505	Rtcb	RNA 2'%2C3'-cyclic phosphate and 5'-OH ligase	1729	1616	1985	1678	2.06125	2.16679	2.1068	1.95215	1785.33	1828.99	1877.85	1713.87	-0.00868634	0.93302572821065199	0.987658	None	N
ENSMUSG00000001785	59603	ENSMUSP00000152025.1	126	Pwp1	PWP1 homolog%2C endonuclein	861	762	1058	858	0.330429	0.328904	0.361483	0.321327	889.051	862.432	1000.89	876.339	0.100343	0.44896615194099299	0.839084	None	N
ENSMUSG00000001786	29902	ENSMUSP00000120840.1	523	Fbxo7	F-box protein 7	1284	1351	1739	1630	0.982217	1.16235	1.18432	1.21679	1325.83	1529.06	1645.13	1664.84	0.213956	5.1097815152674399E-2	0.347311	None	N
ENSMUSG00000001794	11876	ENSMUSP00000001845.5	268	Capns1	calpain%2C small subunit 1	6176	5521	6405	5590	11.8954	11.96	10.983	10.5068	6377.21	6248.67	6059.27	5709.48	-0.101372	0.20713988081245799	0.657228	None	N
ENSMUSG00000001802	15472	ENSMUSP00000114026.1	790	Lrp3	low density lipoprotein receptor-related protein 3	6136	5311	7155	6530	9.07155	8.83105	9.41746	9.42095	6335.91	6010.99	6768.78	6669.57	0.12212	0.106530314990502	0.499119	None	N
ENSMUSG00000001804	35647	ENSMUSP00000019426.4	1041	Dsg4	desmoglein 4	0	0	0	0	0	0	0	0	0	0	0	0		NA			N
ENSMUSG00000001815	6567	ENSMUSP00000001867.6	474	Evx2	even-skipped homeobox 2	0	0	0	0	0	0	0	0	0	0	0	0		NA			N
ENSMUSG00000001819	3290	ENSMUSP00000001872.4	339	Hoxd13	homeobox D13	0	0	0	0	0	0	0	0	0	0	0	0		NA			N
ENSMUSG00000001823	2693	ENSMUSP00000001878.4	268	Hoxd12	homeobox D12	0	0	0	0	0	0	0	0	0	0	0	0		NA			N
ENSMUSG00000001827	12458	ENSMUSP00000102596.1	255	Folr1	folate receptor 1 (adult)	1119	961	27	19	2.05459	1.98453	0.0441353	0.0340434	1155.46	1087.66	25.5426	19.4061	-5.64009	2.4952706763889002E-12	2.4265e-10	Down	Y
ENSMUSG00000001829	131874	ENSMUSP00000148062.1	678	Clpb	ClpB caseinolytic peptidase B	3086	2793	3672	3173	0.535278	0.544872	0.56704	0.53708	3186.54	3161.12	3473.79	3240.82	0.0811826	0.40663671924511202	0.815015	None	N
ENSMUSG00000001833	56133	ENSMUSP00000110927.2	437	Sept7	septin 7	12760	10534	14836	13748	5.19966	4.82789	5.38231	5.467	13175.7	11922.4	14035.2	14041.9	0.161719	4.3212309209471597E-2	0.315545	None	N
ENSMUSG00000001844	12768	ENSMUSP00000001900.2	343	Zdhhc4	zinc finger%2C DHHC domain containing 4	1420	1331	1632	1420	2.54395	2.68187	2.60296	2.48252	1466.26	1506.43	1543.91	1450.35	0.0107411	0.92179013489306605	0.985167	None	N
ENSMUSG00000001847	24403	ENSMUSP00000079380.7	192	Rac1	Rac family small GTPase 1	11938	10352	12546	11285	11.19	10.9135	10.4697	10.3225	12326.9	11716.4	11868.8	11526.2	-0.0394717	0.57489903154869604	0.890583	None	N
ENSMUSG00000001855	79540	ENSMUSP00000066492.6	2085	Nup214	nucleoporin 214	2671	2334	2992	2660	0.768123	0.754915	0.766031	0.74649	2758.02	2641.62	2830.5	2716.86	0.0388986	0.68669174330345395	0.929634	None	N
ENSMUSG00000001864	23304	ENSMUSP00000001920.7	150	Aif1l	allograft inflammatory factor 1-like	398	486	482	448	0.390657	0.536523	0.421199	0.429117	410.966	550.055	455.982	457.576	-0.0716566	0.68557611875498203	0.929253	None	N
ENSMUSG00000001865	26562	ENSMUSP00000001921.1	417	Cpa3	carboxypeptidase A3%2C mast cell	0	18	1	1	0	0.0174339	0.000766672	0.000840364	0	20.3724	0.946021	1.02137	-3.36872	0.104421193902142			N
ENSMUSG00000001870	386945	ENSMUSP00000001927.5	1712	Ltbp1	latent transforming growth factor beta binding protein 1	329	357	392	361	0.0194486	0.0237357	0.0206304	0.0208251	339.719	404.053	370.84	368.716	-0.00758611	0.97482730761235403	0.995094	None	N
ENSMUSG00000001891	50064	ENSMUSP00000056324.5	497	Ugp2	UDP-glucose pyrophosphorylase 2	3779	3280	4049	3769	1.72661	1.68551	1.647	1.68046	3902.12	3712.31	3830.44	3849.56	0.0122408	0.89102624646731698	0.980941	None	N
ENSMUSG00000001901	26426	ENSMUSP00000001965.7	950	Kcnh6	potassium voltage-gated channel%2C subfamily H (eag-related)%2C member 6	339	261	245	319	0.293434	0.254092	0.188801	0.269456	350.044	295.4	231.775	325.818	-0.213368	0.32471035198575399	0.761653	None	N
ENSMUSG00000001909	13502	ENSMUSP00000001974.4	663	Trmt1	tRNA methyltransferase 1	3480	3089	4339	4157	5.89554	5.88576	6.54428	6.87243	3593.38	3496.13	4104.79	4245.85	0.236083	1.15238125054761E-2	0.142136	None	N
ENSMUSG00000001910	17380	ENSMUSP00000001975.4	514	Nacc1	nucleus accumbens associated 1%2C BEN and BTB (POZ) domain containing	5779	5500	6809	5874	7.60581	8.14133	7.97818	7.54418	5967.27	6224.9	6441.46	5999.55	0.0293437	0.70340193824669806	0.934977	None	N
ENSMUSG00000001911	100469	ENSMUSP00000096669.3	441	Nfix	nuclear factor I/X	12842	10057	14966	13867	2.92377	2.57525	3.0335	3.08091	13260.4	11382.5	14158.2	14163.4	0.200601	1.8368857075428999E-2	0.191094	None	N
ENSMUSG00000001918	16935	ENSMUSP00000104136.2	555	Slc1a5	solute carrier family 1 (neutral amino acid transporter)%2C member 5	115	162	97	110	0.15533	0.2461	0.116643	0.144989	118.747	183.352	91.7641	112.351	-0.564719	9.8052163083614793E-2	0.481278	None	N
ENSMUSG00000001924	24854	ENSMUSP00000086626.4	1058	Uba1	ubiquitin-like modifier activating enzyme 1	16020	13835	17854	15557	14.7438	14.3207	14.6288	13.972	16541.9	15658.5	16890.3	15889.5	0.0257205	0.71995746275713002	0.941755	None	N
ENSMUSG00000001930	139906	ENSMUSP00000107873.2	2813	Vwf	Von Willebrand factor	788	1246	1183	974	0.128835	0.229121	0.172194	0.1554	813.672	1410.22	1119.14	994.818	-0.072822	0.84178998987703202	0.970917	None	N
ENSMUSG00000001942	93958	ENSMUSP00000150641.1	506	Siae	sialic acid acetylesterase	753	744	687	637	0.183317	0.203714	0.1489	0.151333	777.532	842.06	649.917	650.615	-0.316096	1.51218902171989E-2	0.170152	None	N
ENSMUSG00000001943	4951	ENSMUSP00000002008.5	328	Vsig2	V-set and immunoglobulin domain containing 2	506	483	416	564	2.33776	2.50979	1.71108	2.54281	522.485	546.66	393.545	576.055	-0.141886	0.49034858796291397	0.85733	None	N
ENSMUSG00000001946	10242	ENSMUSP00000002011.7	394	Esam	endothelial cell-specific adhesion molecule	573	557	737	658	1.27971	1.39911	1.46539	1.43407	591.668	630.413	697.218	672.064	0.164664	0.22320963343668601	0.676678	None	N
ENSMUSG00000001948	10433	ENSMUSP00000002013.9	149	Spa17	sperm autoantigenic protein 17	0	0	0	0	0	0	0	0	0	0	0	0		NA			N
ENSMUSG00000001962	7117	ENSMUSP00000109797.1	339	Fam50a	family with sequence similarity 50%2C member A	1016	913	1124	1155	3.26542	3.30032	3.21618	3.62254	1049.1	1033.33	1063.33	1179.69	0.106738	0.38020647707988398	0.797922	None	N
ENSMUSG00000001964	6862	ENSMUSP00000094133.3	158	Emd	emerin	1115	995	1169	969	3.71678	3.7304	3.46924	3.15211	1151.33	1126.14	1105.9	989.712	-0.119755	0.326812525790108	0.763418	None	N
ENSMUSG00000001983	7552	ENSMUSP00000002048.7	294	Taco1	translational activator of mitochondrially encoded cytochrome c oxidase I	462	364	485	406	1.39934	1.24	1.30783	1.20003	477.052	411.975	458.82	414.678	-0.0257525	0.88885249099027297	0.980682	None	N
ENSMUSG00000001985	223474	ENSMUSP00000030676.7	919	Grik3	glutamate receptor%2C ionotropic%2C kainate 3	3298	2682	3650	3345	0.337572	0.308755	0.332611	0.334116	3405.45	3035.49	3452.98	3416.5	0.0926357	0.31159383813915498	0.750862	None	N
ENSMUSG00000001986	277748	ENSMUSP00000075687.5	888	Gria3	glutamate receptor%2C ionotropic%2C AMPA3 (alpha 3)	13205	10739	16372	14619	1.0875	0.994708	1.20039	1.17488	13635.2	12154.4	15488.3	14931.5	0.23813	2.1427190408349699E-3	0.0417365	None	N
ENSMUSG00000001988	22008	ENSMUSP00000002053.8	594	Npas1	neuronal PAS domain protein 1	1300	1119	1379	1455	1.35116	1.30807	1.27601	1.47574	1342.35	1266.48	1304.56	1486.1	0.0969844	0.62652753023987595	0.90921	None	N
ENSMUSG00000001995	151746	ENSMUSP00000148536.1	1722	Sipa1l2	signal-induced proliferation-associated 1 like 2	3111	2991	3827	3370	0.468949	0.507086	0.513584	0.495725	3212.35	3385.22	3620.42	3442.03	0.0984403	0.31771178148634699	0.755729	None	N
ENSMUSG00000001998	59193	ENSMUSP00000002063.8	1122	Ap4e1	adaptor-related protein complex AP-4%2C epsilon 1	1081	920	1334	1030	0.417732	0.399853	0.45894	0.388414	1116.22	1041.26	1261.99	1052.02	0.101298	0.436849634176524	0.833458	None	N
ENSMUSG00000001999	26420	ENSMUSP00000002064.8	295	Blvra	biliverdin reductase A	531	536	519	498	0.459732	0.521933	0.400042	0.420751	548.299	606.645	490.985	508.644	-0.207972	0.175839094689208	0.617929	None	N
ENSMUSG00000002006	31611	ENSMUSP00000002080.5	772	Pdzd4	PDZ domain containing 4	6692	5602	7291	7507	4.8424	4.55919	4.69699	5.30098	6910.02	6340.35	6897.44	7667.46	0.136211	0.105795416541316	0.49712	None	N
ENSMUSG00000002007	4521	ENSMUSP00000002081.5	565	Srpk3	serine/arginine-rich protein specific kinase 3	258	284	320	298	1.30535	1.61609	1.4414	1.47133	266.405	321.431	302.727	304.369	0.0475501	0.82109511833779103	0.966444	None	N
ENSMUSG00000002010	7935	ENSMUSP00000056502.8	393	Idh3g	isocitrate dehydrogenase 3 (NAD+)%2C gamma	5053	4564	5254	5306	14.5662	14.7973	13.4838	14.9262	5217.62	5165.54	4970.4	5419.41	0.000754958	0.992503766185449	0.998095	None	N
ENSMUSG00000002012	4124	ENSMUSP00000110116.1	343	Pnck	pregnancy upregulated non-ubiquitously expressed CaM kinase	3477	2763	3452	3180	19.2854	17.2363	17.046	17.2122	3590.28	3127.16	3265.67	3247.97	-0.0446222	0.73275634922903599	0.946363	None	N
ENSMUSG00000002014	3803	ENSMUSP00000131386.1	173	Ssr4	signal sequence receptor%2C delta	1467	1392	1600	1479	8.82361	9.41663	8.5677	8.681	1514.79	1575.47	1513.63	1510.61	-0.0309727	0.76677007805171205	0.957031	None	N
ENSMUSG00000002015	29998	ENSMUSP00000002091.5	245	Bcap31	B cell receptor associated protein 31	2148	2045	2197	1995	1.63789	1.75381	1.49145	1.4845	2217.98	2314.53	2078.41	2037.64	-0.138852	0.161359616584837	0.593562	None	N
ENSMUSG00000002017	14861	ENSMUSP00000108126.3	515	Fam98a	family with sequence similarity 98%2C member A	1990	1760	2369	2233	3.063	3.04682	3.24629	3.35404	2054.83	1991.97	2241.12	2280.73	0.159962	9.6219224451211199E-2	0.476997	None	N
ENSMUSG00000002020	93321	ENSMUSP00000002073.6	1809	Ltbp2	latent transforming growth factor beta binding protein 2	26	26	43	25	0.00637289	0.00716765	0.00938339	0.00597983	26.8471	29.4268	40.6789	25.5344	0.238633	0.64105253183468003	0.915124	None	N
ENSMUSG00000002028	77942	ENSMUSP00000110337.1	3966	Kmt2a	lysine (K)-specific methyltransferase 2A	9766	10487	13634	11215	2.86608	3.46148	3.56223	3.21185	10084.2	11869.2	12898.1	11454.7	0.149815	0.12713091879060201	0.539511	None	N
ENSMUSG00000002031	25540	ENSMUSP00000002099.3	301	Ift46	intraflagellar transport 46	2747	2341	2608	2536	2.46026	2.35811	2.07949	2.21644	2836.49	2649.55	2467.22	2590.2	-0.117717	0.19505185726986199	0.641337	None	N
ENSMUSG00000002032	5539	ENSMUSP00000002100.7	365	Tmem25	transmembrane protein 25	3117	2749	3446	3386	12.8721	12.7681	12.6694	13.6453	3218.55	3111.32	3259.99	3458.37	0.0858585	0.57685355422935602	0.890776	None	N
ENSMUSG00000002033	10860	ENSMUSP00000002101.5	182	Cd3g	CD3 antigen%2C gamma polypeptide	0	3	0	3	0	0.0071068	0	0.00616623	0	3.3954	0	3.06412	-0.147355	0.97422565523961002		None	N
ENSMUSG00000002043	7751	ENSMUSP00000119036.1	36	Trappc6a	trafficking protein particle complex 6A	281	297	315	273	0.829261	0.985783	0.827605	0.7862	290.155	336.145	297.997	278.835	-0.117658	0.58309809232138698	0.893207	None	N
ENSMUSG00000002052	39242	ENSMUSP00000002121.4	1726	Supt6	suppressor of Ty 6	11223	9599	12758	11111	6.54185	6.293	6.62067	6.32019	11588.6	10864.2	12069.3	11348.5	0.0606898	0.418093468181923	0.823078	None	N
ENSMUSG00000002055	20929	ENSMUSP00000045286.3	1165	Spag5	sperm associated antigen 5	420	441	510	542	0.459033	0.542092	0.496241	0.578068	433.683	499.124	482.471	553.585	0.151552	0.56974485865687596	0.888461	None	N
ENSMUSG00000002057	28982	ENSMUSP00000103929.1	648	Foxn1	forkhead box N1	1	4	4	1	0.000789249	0.0035507	0.00281062	0.000770193	1.03258	4.5272	3.78409	1.02137	-0.194656	0.92127846930088897		None	N
ENSMUSG00000002058	5683	ENSMUSP00000002127.7	240	Unc119	unc-119 lipid binding chaperone	1310	1209	1199	1137	5.27274	5.47307	4.29647	4.46592	1352.68	1368.35	1134.28	1161.3	-0.245315	9.3364401646752193E-2	0.470153	None	N
ENSMUSG00000002059	3764	ENSMUSP00000002128.7	259	Rab34	RAB34%2C member RAS oncogene family	1146	1131	1313	1290	6.9643	7.73029	7.10372	7.65012	1183.34	1280.07	1242.13	1317.57	0.0554521	0.66184942918807799	0.922143	None	N
ENSMUSG00000002064	9751	ENSMUSP00000002133.8	219	Sdf2	stromal cell derived factor 2	1916	1660	2000	1984	4.49458	4.37967	4.17687	4.54172	1978.42	1878.79	1892.04	2026.41	0.0223762	0.83399862105082301	0.968484	None	N
ENSMUSG00000002068	9551	ENSMUSP00000103658.3	408	Ccne1	cyclin E1	450	335	521	448	1.07772	0.902357	1.11086	1.04703	464.661	379.153	492.877	457.576	0.1711	0.41824068816448801	0.823116	None	N
ENSMUSG00000002076	89740	ENSMUSP00000002145.5	338	Hsf2bp	heat shock transcription factor 2 binding protein	10	10	8	11	0.00254892	0.00286679	0.00181541	0.00273612	10.3258	11.318	7.56817	11.2351	-0.204684	0.83730214791731905	0.969417	None	N
ENSMUSG00000002083	9813	ENSMUSP00000002152.6	193	Bbc3	BCL2 binding component 3	586	322	447	528	1.36596	0.844183	0.927633	1.20105	605.091	364.44	422.872	539.286	-0.0129991	0.95481612352735601	0.990194	None	N
ENSMUSG00000002100	18373	ENSMUSP00000127070.1	1278	Mybpc3	myosin binding protein C%2C cardiac	3	9	5	5	0.00373494	0.0126022	0.00554192	0.00607461	3.09774	10.1862	4.73011	5.10687	-0.41949	0.64958598849004701	0.917443	None	N
ENSMUSG00000002102	12361	ENSMUSP00000002171.7	451	Psmc3	proteasome (prosome%2C macropain) 26S subunit%2C ATPase 3	4889	4375	5371	4962	9.04709	9.10557	8.84855	8.96048	5048.28	4951.63	5081.08	5068.06	0.0213385	0.81098466728180696	0.964014	None	N
ENSMUSG00000002103	11214	ENSMUSP00000002172.7	423	Acp2	acid phosphatase 2%2C lysosomal	2266	2203	2536	2192	4.62213	5.05402	4.60531	4.36323	2339.82	2493.36	2399.11	2238.85	-0.0591421	0.567952845021925	0.888081	None	N
ENSMUSG00000002104	10110	ENSMUSP00000107072.3	353	Rapsn	receptor-associated protein of the synapse	53	60	52	38	0.119913	0.15268	0.104742	0.0838997	54.7267	67.908	49.1931	38.8122	-0.4754	0.24967266606216601	0.699494	None	N
ENSMUSG00000002105	8627	ENSMUSP00000073263.5	361	Slc39a13	solute carrier family 39 (metal ion transporter)%2C member 13	570	427	424	447	1.51132	1.27336	1.00087	1.15658	588.57	483.279	401.113	456.554	-0.323036	6.7377141139463498E-2	0.401831	None	N
ENSMUSG00000002107	969870	ENSMUSP00000002176.5	484	Celf2	CUGBP%2C Elav-like family member 2	23003	18742	29333	24740	0.542517	0.497147	0.615905	0.569396	23752.4	21212.2	27749.6	25268.8	0.237676	2.8027171064702299E-3	0.0514095	None	N
ENSMUSG00000002108	18774	ENSMUSP00000106986.1	445	Nr1h3	nuclear receptor subfamily 1%2C group H%2C member 3	302	321	303	323	0.367953	0.439877	0.328667	0.384038	311.839	363.308	286.644	329.904	-0.130805	0.52909049720065005	0.873395	None	N
ENSMUSG00000002109	25411	ENSMUSP00000106984.1	296	Ddb2	damage specific DNA binding protein 2	609	585	721	643	0.548199	0.592266	0.577809	0.564829	628.841	662.103	682.081	656.744	0.0530057	0.70511860138108995	0.935855	None	N
ENSMUSG00000002111	33367	ENSMUSP00000130368.1	143	Spi1	spleen focus forming virus (SFFV) proviral integration oncogene	127	116	163	162	0.0870621	0.0894383	0.0994812	0.108374	131.138	131.289	154.201	165.463	0.284256	0.26434016142497602	0.714525	None	N
ENSMUSG00000002129	22192	ENSMUSP00000002198.3	791	Sf3a1	splicing factor 3a%2C subunit 1	3297	2774	3456	3188	3.39833	3.21583	3.17138	3.20664	3404.41	3139.61	3269.45	3256.14	-0.00427298	0.96347985518303103	0.992104	None	N
ENSMUSG00000002147	17972	ENSMUSP00000089708.5	837	Stat6	signal transducer and activator of transcription 6	620	676	670	624	0.789111	0.967683	0.759187	0.775026	640.199	765.097	633.834	637.337	-0.144068	0.39233699850467602	0.805247	None	N
ENSMUSG00000002190	38686	ENSMUSP00000002259.6	611	Clgn	calmegin	687	626	923	920	0.406205	0.416297	0.485868	0.530838	709.382	708.507	873.178	939.664	0.354254	1.0008791298320999E-2	0.129667	None	N
ENSMUSG00000002204	14483	ENSMUSP00000002274.8	419	Napsa	napsin A aspartic peptidase	119	161	128	189	0.187945	0.285989	0.179979	0.291294	122.877	182.22	121.091	193.04	0.0423197	0.89272112847742402	0.980941	None	N
ENSMUSG00000002205	29103	ENSMUSP00000002275.8	453	Vrk3	vaccinia related kinase 3	1104	1117	1287	1129	0.867709	0.987411	0.900557	0.865933	1139.97	1264.22	1217.53	1153.13	-0.0195122	0.85859275652693301	0.973301	None	N
ENSMUSG00000002210	23160	ENSMUSP00000002280.4	520	Smg9	smg-9 homolog%2C nonsense mediated mRNA decay factor (C. elegans)	2240	1886	2318	2155	2.21234	2.09501	2.03819	2.077	2312.98	2134.58	2192.88	2201.06	-0.0178077	0.850419563251674	0.97271	None	N
ENSMUSG00000002221	51612	ENSMUSP00000002291.7	1056	Paxip1	PAX interacting (with transcription-activation domain) protein 1	2484	2209	2861	2602	1.10089	1.1011	1.12885	1.12534	2564.93	2500.15	2706.57	2657.62	0.0827335	0.37334684684661301	0.794607	None	N
ENSMUSG00000002222	52004	ENSMUSP00000002292.8	391	Rmnd5a	required for meiotic nuclear division 5 homolog A	6361	5562	7326	6729	2.79789	2.75155	2.8688	2.8883	6568.24	6295.07	6930.55	6872.83	0.101686	0.178304056757594	0.621007	None	N
ENSMUSG00000002227	23728	ENSMUSP00000102386.2	57	Mov10	Moloney leukemia virus 10	1014	772	949	932	0.977506	0.837026	0.814471	0.876764	1047.04	873.75	897.774	951.921	-0.0552557	0.70093964362809602	0.934104	None	N
ENSMUSG00000002228	4963	ENSMUSP00000002298.6	507	Ppm1j	protein phosphatase 1J	3	19	4	17	0.0138267	0.09849	0.0164129	0.0764597	3.09774	21.5042	3.78409	17.3634	-0.21641	0.84465297312208198	0.971664	None	N
ENSMUSG00000002233	6085	ENSMUSP00000142697.1	193	Rhoc	ras homolog family member C	481	493	376	316	1.80812	2.08434	1.25834	1.15919	496.671	557.978	355.704	322.754	-0.635344	2.4874698260229602E-4	0.00716068	None	N
ENSMUSG00000002240	20702	ENSMUSP00000098617.1	352	Prr27	proline rich 27	1	1	3	2	0.00110492	0.00124271	0.00295107	0.00215648	1.03258	1.1318	2.83806	2.04275	1.17426	0.74528049969558796			N
ENSMUSG00000002249	19147	ENSMUSP00000115443.2	439	Tead3	TEA domain family member 3	203	229	144	138	0.242515	0.307693	0.153155	0.160882	209.614	259.182	136.227	140.95	-0.756596	1.04001026177911E-4	0.00331722	None	N
ENSMUSG00000002250	68775	ENSMUSP00000002320.8	440	Ppard	peroxisome proliferator activator receptor delta	1281	1156	1423	1199	0.426051	0.432424	0.421352	0.38915	1322.73	1308.36	1346.19	1224.63	-0.0331538	0.76758576872550199	0.957172	None	N
ENSMUSG00000002257	20831	ENSMUSP00000002327.5	630	Def6	differentially expressed in FDCP 6	122	121	183	157	0.133965	0.149437	0.1789	0.168236	125.975	136.948	173.122	160.356	0.343904	0.213333252969372	0.665205	None	N
ENSMUSG00000002265	26540	ENSMUSP00000050750.4	1571	Peg3	paternally expressed 3	17220	17490	19637	16875	14.8414	16.954	15.0676	14.1929	17781	19795.2	18577	17235.7	-0.0692528	0.40711112473757899	0.815015	None	N
ENSMUSG00000002266	25182	ENSMUSP00000002336.8	579	Zim1	zinc finger%2C imprinted 1	276	305	268	267	0.250704	0.311596	0.216728	0.236673	284.992	345.199	253.534	272.707	-0.259452	0.24003827348137799	0.69043	None	N
ENSMUSG00000002274	2566	ENSMUSP00000127275.1	291	Metrn	meteorin%2C glial cell differentiation regulator	1813	1912	1951	1727	16.1616	19.1696	15.4836	15.0232	1872.07	2164	1845.69	1763.91	-0.160664	0.19153413129276101	0.638979	None	N
ENSMUSG00000002279	83742	ENSMUSP00000066682.8	574	Lmf1	lipase maturation factor 1	1590	1478	1700	1686	0.434307	0.454061	0.413405	0.44941	1641.8	1672.8	1608.24	1722.04	0.00662855	0.94280695461969699	0.988556	None	N
ENSMUSG00000002280	9557	ENSMUSP00000002350.4	476	Narfl	nuclear prelamin A recognition factor-like	411	330	485	432	0.9837	0.888331	1.03345	1.009	424.39	373.494	458.82	441.234	0.173194	0.30685755857558999	0.748326	None	N
ENSMUSG00000002289	8081	ENSMUSP00000002360.9	410	Angptl4	angiopoietin-like 4	151	177	141	143	0.42742	0.563496	0.355324	0.395002	155.919	200.329	133.389	146.057	-0.349476	0.22413092092136	0.677166	None	N
ENSMUSG00000002297	25744	ENSMUSP00000002368.9	662	Dbf4	DBF4 zinc finger	63	51	33	53	0.0559767	0.0509656	0.0261041	0.0459545	65.0525	57.7218	31.2187	54.1328	-0.528141	0.27427436004620998	0.721446	None	N
ENSMUSG00000002307	6177	ENSMUSP00000078390.7	740	Daxx	Fas death domain-associated protein	1004	973	1149	1060	3.71791	4.05245	3.78803	3.83051	1036.71	1101.24	1086.98	1082.66	0.0215116	0.861606348034335	0.974221	None	N
ENSMUSG00000002308	6684	ENSMUSP00000002379.8	260	Cd320	CD320 antigen	490	414	425	382	1.67688	1.59348	1.29486	1.27572	505.964	468.565	402.059	390.165	-0.299027	9.9071478610601102E-2	0.483099	None	N
ENSMUSG00000002319	10558	ENSMUSP00000036555.9	1082	Ipo4	importin 4	1845	1720	2225	2087	3.99721	4.19111	4.2916	4.41234	1905.11	1946.7	2104.9	2131.61	0.137386	0.18203071693978901	0.62661	None	N
ENSMUSG00000002320	7842	ENSMUSP00000113782.1	606	Tm9sf1	transmembrane 9 superfamily member 1	1447	1169	1332	1201	4.2207	3.83504	3.45898	3.41857	1494.14	1323.07	1260.1	1226.67	-0.180374	0.124739967453783	0.535636	None	N
ENSMUSG00000002324	7359	ENSMUSP00000002395.7	591	Rec8	REC8 meiotic recombination protein	15	8	3	5	0.0466246	0.0279675	0.00830181	0.0151663	15.4887	9.0544	2.83806	5.10687	-1.63366	0.20983470730082701	0.66083	None	N
ENSMUSG00000002325	6460	ENSMUSP00000120525.1	465	Irf9	interferon regulatory factor 9	536	512	474	511	1.89791	2.03901	1.49423	1.7657	553.462	579.482	448.414	521.922	-0.223977	0.15844045708749799	0.590055	None	N
ENSMUSG00000002326	7260	ENSMUSP00000002397.5	348	Gmpr2	guanosine monophosphate reductase 2	117	125	140	111	0.368631	0.442951	0.392701	0.341283	120.812	141.475	132.443	113.373	-0.0916938	0.75423331529164295	0.952829	None	N
ENSMUSG00000002329	2630	ENSMUSP00000002400.6	164	Mdp1	magnesium-dependent phosphatase 1	1590	1479	2041	1901	13.8288	14.4676	15.8037	16.1345	1641.8	1673.93	1930.83	1941.63	0.223986	3.3093581028629603E-2	0.271927	None	N
ENSMUSG00000002332	6671	ENSMUSP00000002403.8	313	Dhrs1	dehydrogenase/reductase (SDR family) member 1	2240	2211	2554	2048	7.68068	8.52669	7.79651	6.85279	2312.98	2502.41	2416.14	2091.77	-0.0946785	0.38271503556403202	0.79968	None	N
ENSMUSG00000002341	27789	ENSMUSP00000002412.8	1268	Ncan	neurocan	7577	6485	8929	8414	6.23687	6.00371	6.54335	6.75862	7823.85	7339.73	8447.02	8593.84	0.1683	6.6207701418474693E-2	0.398295	None	N
ENSMUSG00000002342	11326	ENSMUSP00000002413.8	480	Tmem161a	transmembrane protein 161A	1565	1409	1563	1471	3.16068	3.20049	2.8103	2.89911	1615.99	1594.71	1478.63	1502.44	-0.107171	0.29334072679006901	0.739285	None	N
ENSMUSG00000002343	14295	ENSMUSP00000019679.5	468	Armc6	armadillo repeat containing 6	1136	1149	1439	1307	1.81776	2.06785	2.04997	2.04089	1173.01	1300.44	1361.32	1334.94	0.124897	0.31028517674288703	0.750142	None	N
ENSMUSG00000002345	7821	ENSMUSP00000002418.8	120	Borcs8	BLOC-1 related complex subunit 8	1	7	9	5	0.00292469	0.023026	0.0234342	0.0142704	1.03258	7.9226	8.51419	5.10687	0.617683	0.68405542636370698		None	N
ENSMUSG00000002346	27966	ENSMUSP00000105754.1	318	Slc25a42	solute carrier family 25%2C member 42	2336	1925	2625	2403	1.91067	1.77086	1.91148	1.91801	2412.1	2178.72	2483.31	2454.36	0.104778	0.295276742520656	0.74008	None	N
ENSMUSG00000002365	90626	ENSMUSP00000002436.9	595	Snx9	sorting nexin 9	935	836	844	771	0.235994	0.237321	0.189653	0.189902	965.461	946.185	798.442	787.479	-0.269522	6.7695821711934501E-2	0.40224	None	N
ENSMUSG00000002372	38471	ENSMUSP00000002445.8	491	Ranbp3	RAN binding protein 3	4070	3635	4372	4111	2.41993	2.43082	2.31429	2.3853	4202.6	4114.09	4136.01	4198.87	0.00306372	0.97020007243337103	0.994073	None	N
ENSMUSG00000002379	4375	ENSMUSP00000002452.6	143	Ndufa11	NADH:ubiquinone oxidoreductase subunit A11	1360	1310	1355	1172	7.11056	7.70328	6.30713	5.97968	1404.31	1482.66	1281.86	1197.05	-0.219572	0.133265470409168	0.550372	None	N
ENSMUSG00000002384	26935	ENSMUSP00000002457.1	399	Bmp8b	bone morphogenetic protein 8b	25	24	17	28	0.0212308	0.0229233	0.0128529	0.0232043	25.8145	27.1632	16.0824	28.5985	-0.247801	0.75146527909593797	0.951931	None	N
ENSMUSG00000002393	7838	ENSMUSP00000002466.8	390	Nr2f6	nuclear receptor subfamily 2%2C group F%2C member 6	550	462	536	478	1.60509	1.51642	1.39261	1.36129	567.918	522.892	507.067	488.217	-0.132429	0.46769279892049498	0.847343	None	N
ENSMUSG00000002395	2885	ENSMUSP00000105680.2	284	Use1	unconventional SNARE in the ER 1 homolog (S. cerevisiae)	1471	1349	1675	1618	11.663	12.0295	11.8233	12.5187	1518.92	1526.8	1584.59	1652.58	0.0878542	0.44244456561317003	0.835967	None	N
ENSMUSG00000002396	8064	ENSMUSP00000105679.1	140	Ocel1	occludin/ELL domain containing 1	459	363	433	382	1.30198	1.15808	1.09347	1.0574	473.954	410.844	409.627	390.165	-0.146287	0.400897266555581	0.812184	None	N
ENSMUSG00000002409	7826	ENSMUSP00000083064.6	629	Dyrk1b	dual-specificity tyrosine-(Y)-phosphorylation regulated kinase 1b	1517	1324	1695	1350	4.43393	4.35242	4.41063	3.85054	1566.42	1498.5	1603.51	1378.86	-0.0391035	0.72349000351081405	0.943281	None	N
ENSMUSG00000002413	122227	ENSMUSP00000002487.8	804	Braf	Braf transforming gene	7606	6712	9328	8149	1.42342	1.41276	1.55415	1.48821	7853.8	7596.65	8824.49	8323.18	0.150373	8.2020963639277106E-2	0.443714	None	N
ENSMUSG00000002416	10809	ENSMUSP00000118918.1	105	Ndufb2	NADH:ubiquinone oxidoreductase subunit B2	806	749	700	698	1.70566	1.7827	1.31881	1.44144	832.259	847.719	662.215	712.919	-0.289099	3.6341354654041501E-2	0.286208	None	N
ENSMUSG00000002428	60680	ENSMUSP00000002502.5	1003	Hltf	helicase-like transcription factor	1487	1355	1738	1563	0.560542	0.574482	0.583277	0.574965	1535.45	1533.59	1644.19	1596.41	0.0785656	0.444993348132801	0.837403	None	N
ENSMUSG00000002455	63793	ENSMUSP00000002529.6	941	Prpf6	pre-mRNA splicing factor 6	3104	2956	3596	3260	1.11299	1.1921	1.14793	1.1407	3205.13	3345.6	3401.89	3329.68	0.0394717	0.64343848371901602	0.915124	None	N
ENSMUSG00000002458	5559	ENSMUSP00000002532.2	216	Rgs19	regulator of G-protein signaling 19	798	668	977	865	3.28359	3.09145	3.57906	3.47334	823.998	756.043	924.263	883.489	0.193996	0.18584189550841801	0.632488	None	N
ENSMUSG00000002459	160710	ENSMUSP00000113398.1	372	Rgs20	regulator of G-protein signaling 20	1038	758	1132	1073	0.14774	0.121341	0.143441	0.149034	1071.82	857.905	1070.9	1095.93	0.165887	0.158201090122288	0.589741	None	N
ENSMUSG00000002475	64680	ENSMUSP00000002549.8	360	Abhd3	abhydrolase domain containing 3	2449	2292	2756	2407	0.866087	0.911648	0.86772	0.830681	2528.79	2594.09	2607.23	2458.45	-0.0159511	0.86165127286152998	0.974221	None	N
ENSMUSG00000002477	24305	ENSMUSP00000157119.1	98	Snrpd1	small nuclear ribonucleoprotein D1	1039	1009	1169	1205	0.977828	1.06802	0.979466	1.10667	1072.85	1141.99	1105.9	1230.76	0.0771777	0.53981682590958502	0.879631	None	N
ENSMUSG00000002486	14568	ENSMUSP00000092009.4	497	Tchp	trichoplein%2C keratin filament binding	720	675	823	764	1.13051	1.19203	1.15046	1.17064	743.457	763.965	778.576	780.33	0.0486007	0.70545607026124801	0.936069	None	N
ENSMUSG00000002489	356659	ENSMUSP00000109759.2	900	Tiam1	T cell lymphoma invasion and metastasis 1	6397	5594	8204	6661	0.410266	0.403508	0.468428	0.416883	6605.41	6331.29	7761.16	6803.37	0.171055	5.9646022648782597E-2	0.377025	None	N
ENSMUSG00000002496	36815	ENSMUSP00000153869.1	1785	Tsc2	tuberous sclerosis 2	7601	6253	8390	7898	4.72268	4.36965	4.64096	4.78873	7848.63	7077.15	7937.12	8066.81	0.100438	0.20485332833922701	0.654763	None	N
ENSMUSG00000002500	8324	ENSMUSP00000129325.1	407	Rpl3l	ribosomal protein L3-like	17	21	24	25	0.0467153	0.0649038	0.0587151	0.0670403	17.5538	23.7678	22.7045	25.5344	0.225775	0.68348792702791195	0.928383	None	N
ENSMUSG00000002504	11042	ENSMUSP00000002572.4	337	Slc9a3r2	solute carrier family 9 (sodium/hydrogen exchanger)%2C member 3 regulator 2	1728	1620	1915	1739	3.57963	3.77442	3.53176	3.51544	1784.3	1833.52	1811.63	1776.17	-0.0118878	0.91806469346295605	0.984526	None	N
ENSMUSG00000002524	10743	ENSMUSP00000098096.4	564	Puf60	poly-U binding splicing factor 60	5749	5241	6211	5603	12.2408	12.5508	11.7735	11.6419	5936.3	5931.77	5875.74	5722.76	-0.0331132	0.70090992663266005	0.934104	None	N
ENSMUSG00000002546	20538	ENSMUSP00000109004.1	999	Golga2	golgi autoantigen%2C golgin subfamily a%2C 2	5607	4800	5972	5534	6.24475	6.01265	5.92151	6.01463	5789.67	5432.64	5649.64	5652.28	0.0100539	0.89550204858533899	0.982216	None	N
ENSMUSG00000002550	5158	ENSMUSP00000002625.8	283	Uck1	uridine-cytidine kinase 1	1595	1588	1816	1787	7.0733	7.92049	7.16977	7.73342	1646.96	1797.3	1717.97	1825.2	0.0410087	0.69671272148202301	0.933061	None	N
ENSMUSG00000002565	74460	ENSMUSP00000002640.5	715	Scin	scinderin	37	29	41	41	0.0113664	0.0100198	0.0112132	0.012291	38.2054	32.8222	38.7869	41.8763	0.182474	0.77262570356103899	0.957677	None	N
ENSMUSG00000002578	15149	ENSMUSP00000114404.1	586	Ikzf4	IKAROS family zinc finger 4	998	833	1087	957	1.50692	1.41463	1.46122	1.41012	1030.51	942.79	1028.33	977.455	0.023332	0.85921270944813299	0.973323	None	N
ENSMUSG00000002580	1284	ENSMUSP00000002655.7	115	Mien1	migration and invasion enhancer 1	1308	1139	1504	1345	23.3016	22.8214	23.8536	23.3822	1350.61	1289.12	1422.82	1373.75	0.0831864	0.50255421429571001	0.861689	None	N
ENSMUSG00000002588	25857	ENSMUSP00000002663.5	355	Pon1	paraoxonase 1	34	57	0	0	0.0300776	0.0567126	0	0	35.1077	64.5126	0	0	-8.10481	2.35950784366256E-6	0.000107206	Down	Y
ENSMUSG00000002602	31433	ENSMUSP00000002677.4	888	Axl	AXL receptor tyrosine kinase	2568	2516	2772	2580	1.86875	2.05924	1.79588	1.83215	2651.66	2847.61	2622.37	2635.15	-0.064639	0.477028938359224	0.851934	None	N
ENSMUSG00000002603	18076	ENSMUSP00000002678.9	390	Tgfb1	transforming growth factor%2C beta 1	272	255	259	240	0.344199	0.362928	0.291788	0.296372	280.862	288.609	245.02	245.13	-0.216229	0.28720598856871399	0.73415	None	N
ENSMUSG00000002608	7983	ENSMUSP00000002683.2	340	Ccdc97	coiled-coil domain containing 97	2260	2078	2460	2163	6.47567	6.69672	6.27537	6.04809	2333.63	2351.88	2327.21	2209.23	-0.0464773	0.62957800748822601	0.910896	None	N
ENSMUSG00000002617	19384	ENSMUSP00000039794.7	796	Zfp40	zinc finger protein 40	768	673	950	779	0.906276	0.893211	0.998046	0.897061	793.021	761.702	898.72	795.65	0.124333	0.35920637078981998	0.786421	None	N
ENSMUSG00000002625	29157	ENSMUSP00000051389.7	641	Akap8l	A kinase (PRKA) anchor protein 8-like	13104	11421	14107	13220	10.2803	10.0773	9.85286	10.1208	13530.9	12926.3	13345.5	13502.6	0.0211033	0.77683449826286399	0.95795	None	N
ENSMUSG00000002633	10442	ENSMUSP00000002708.3	437	Shh	sonic hedgehog	67	89	77	48	0.146769	0.219275	0.150168	0.102609	69.1828	100.73	72.8436	49.026	-0.474058	0.184075854091763	0.629903	None	N
ENSMUSG00000002635	12163	ENSMUSP00000002710.3	364	Pdcd2l	programmed cell death 2-like	640	527	761	656	1.2036	1.11469	1.27413	1.2039	660.851	596.459	719.922	670.021	0.144412	0.329817108242352	0.764577	None	N
ENSMUSG00000002658	7884	ENSMUSP00000002733.6	508	Gtf2f1	general transcription factor IIF%2C polypeptide 1	2758	2407	2963	2912	8.00185	7.85438	7.65342	8.24466	2847.85	2724.24	2803.06	2974.24	0.0518804	0.56048121592471201	0.885707	None	N
ENSMUSG00000002660	5884	ENSMUSP00000002735.7	272	Clpp	caseinolytic mitochondrial matrix peptidase proteolytic subunit	1932	1703	1994	1733	7.51064	7.44603	6.90117	6.57437	1994.94	1927.46	1886.37	1770.04	-0.101254	0.35739342809906099	0.784976	None	N
ENSMUSG00000002661	1984	ENSMUSP00000002737.6	221	Alkbh7	alkB homolog 7	318	357	373	326	3.6663	4.62923	3.82858	3.66779	328.36	404.053	352.866	332.968	-0.093636	0.65676621654348499	0.920639	None	N
ENSMUSG00000002664	562	ENSMUSP00000002740.2	156	Pspn	persephin	3	2	10	10	0.122103	0.0915538	0.362355	0.397184	3.09774	2.2636	9.46021	10.2137	1.87026	0.11631635442431799	0.51874	None	N
ENSMUSG00000002668	12610	ENSMUSP00000156614.1	61	Dennd1c	DENN/MADD domain containing 1C	201	184	106	115	0.364606	0.375392	0.171183	0.203569	207.548	208.251	100.278	117.458	-0.934348	5.6844196121503805E-4	0.014254	None	N
ENSMUSG00000002679	21452	ENSMUSP00000125156.1	246	Med6	mediator complex subunit 6	765	735	805	749	0.815711	0.881459	0.764185	0.779367	789.923	831.873	761.547	765.009	-0.0870317	0.48753793062322098	0.855958	None	N
ENSMUSG00000002688	307868	ENSMUSP00000002765.7	918	Prkd1	protein kinase D1	905	720	922	918	0.0672398	0.0601659	0.0609869	0.0665589	934.484	814.896	872.232	937.621	0.048087	0.71295060341640104	0.93885	None	N
ENSMUSG00000002699	45376	ENSMUSP00000056621.5	533	Lcp2	lymphocyte cytosolic protein 2	0	0	0	0	0	0	0	0	0	0	0	0		NA			N
ENSMUSG00000002718	40350	ENSMUSP00000002790.7	971	Cse1l	chromosome segregation 1-like (S. cerevisiae)	3117	2540	3137	3022	1.767	1.61947	1.58322	1.67178	3218.55	2874.77	2967.67	3086.59	-0.00968319	0.91683562906782601	0.984337	None	N
ENSMUSG00000002728	14327	ENSMUSP00000105627.1	178	Naa20	N(alpha)-acetyltransferase 20%2C NatB catalytic subunit	1887	1543	2003	2030	3.01272	2.77072	2.84706	3.16278	1948.48	1746.37	1894.88	2073.39	0.102384	0.336936230739736	0.768697	None	N
ENSMUSG00000002731	18118	ENSMUSP00000002808.6	313	Prkra	protein kinase%2C interferon inducible double stranded RNA dependent activator	810	889	846	760	1.02263	1.26233	0.950891	0.936335	836.389	1006.17	800.334	776.244	-0.224102	0.122948159923378	0.532241	None	N
ENSMUSG00000002732	10073	ENSMUSP00000002809.7	218	Fkbp7	FK506 binding protein 7	189	166	168	192	0.429186	0.423967	0.339642	0.425472	195.157	187.879	158.932	196.104	-0.110846	0.65485897948095195	0.919501	None	N
ENSMUSG00000002733	21548	ENSMUSP00000107551.1	297	Plekha3	pleckstrin homology domain-containing%2C family A (phosphoinositide binding specific) member 3	1917	1677	2059	2094	2.03497	2.00221	1.9459	2.16919	1979.45	1898.03	1947.86	2138.76	0.0753754	0.45660794444730302	0.841588	None	N
ENSMUSG00000002741	12088	ENSMUSP00000002818.8	198	Ykt6	YKT6 v-SNARE homolog (S. cerevisiae)	3141	2720	3603	3292	5.94369	5.78891	6.06988	6.07902	3243.33	3078.5	3408.51	3362.36	0.0988729	0.26038267356761602	0.711371	None	N
ENSMUSG00000002748	58866	ENSMUSP00000002825.5	1479	Baz1b	bromodomain adjacent to zinc finger domain%2C 1B	7451	7270	8823	8386	2.89529	3.17726	3.05227	3.17994	7693.75	8228.19	8346.75	8565.24	0.0871152	0.23367325171100101	0.68339	None	N
ENSMUSG00000002763	14079	ENSMUSP00000002840.8	981	Pex6	peroxisomal biogenesis factor 6	2863	2604	3165	2976	4.65149	4.7583	4.57796	4.71834	2956.27	2947.21	2994.16	3039.61	0.0314596	0.76286420667465804	0.955332	None	N
ENSMUSG00000002767	3911	ENSMUSP00000002844.7	306	Mrpl2	mitochondrial ribosomal protein L2	978	855	1020	1051	5.71997	5.6242	5.31108	5.99851	1009.86	967.689	964.942	1073.46	0.0432081	0.74504152539464497	0.950499	None	N
ENSMUSG00000002768	4319	ENSMUSP00000156847.1	131	Mea1	male enhanced antigen 1	1565	1455	1761	1762	8.28846	8.66687	8.30322	9.10649	1615.99	1646.77	1665.94	1799.66	0.0869015	0.47297668574064899	0.850198	None	N
ENSMUSG00000002769	3505	ENSMUSP00000002846.8	293	Gnmt	glycine N-methyltransferase	98	87	82	56	0.639559	0.638578	0.476427	0.356638	101.193	98.4666	77.5737	57.197	-0.565442	0.133226261038494	0.550372	None	N
ENSMUSG00000002771	46496	ENSMUSP00000147663.1	1323	Grin2d	glutamate receptor%2C ionotropic%2C NMDA2D (epsilon 4)	1823	1847	1825	1770	0.896837	1.02196	0.799315	0.84974	1882.39	2090.44	1726.49	1807.83	-0.168594	0.20448212081495201	0.653975	None	N
ENSMUSG00000002778	10961	ENSMUSP00000002855.5	212	Kdelr1	KDEL (Lys-Asp-Glu-Leu) endoplasmic reticulum protein retention receptor 1	1537	1320	1593	1547	3.2075	3.09818	2.95962	3.15042	1587.07	1493.98	1507.01	1580.07	0.00242576	0.98219053017794	0.996219	None	N
ENSMUSG00000002781	20473	ENSMUSP00000070405.7	458	Tmem143	transmembrane protein 143	1114	918	1108	1233	1.24465	1.15357	1.10212	1.34434	1150.29	1038.99	1048.19	1259.35	0.0749176	0.55629057688870698	0.884391	None	N
ENSMUSG00000002797	10371	ENSMUSP00000120154.1	188	Ggct	gamma-glutamyl cyclotransferase	576	496	681	621	1.27041	1.23039	1.3372	1.33659	594.766	561.373	644.241	634.273	0.144972	0.42425655007305801	0.827044	None	N
ENSMUSG00000002799	21958	ENSMUSP00000075224.3	1247	Jag2	jagged 2	3035	2514	3113	3040	3.16161	2.94547	2.88707	3.09036	3133.88	2845.35	2944.96	3104.98	0.0166067	0.86474709475356304	0.974584	None	N
ENSMUSG00000002803	2464	ENSMUSP00000127286.1	488	Btbd6	BTB (POZ) domain containing 6	0	0	0	0	0	0	0	0	0	0	0	0		NA			N
ENSMUSG00000002804	7834	ENSMUSP00000152599.1	222	Nudt14	nudix (nucleoside diphosphate linked moiety X)-type motif 14	274	319	296	266	0.800036	1.04759	0.769447	0.757925	282.927	361.044	280.022	271.686	-0.221862	0.325597572310931	0.762277	None	N
ENSMUSG00000002808	28222	ENSMUSP00000002885.6	224	Epdr1	ependymin related protein 1 (zebrafish)	5825	5007	6574	6021	4.72118	4.56428	4.74365	4.76221	6014.77	5666.93	6219.14	6149.69	0.0823646	0.31948876522552899	0.756414	None	N
ENSMUSG00000002812	13141	ENSMUSP00000002889.4	1271	Flii	flightless I actin binding protein	3356	3109	3292	3026	5.84166	6.0866	5.10155	5.14007	3465.34	3518.77	3114.3	3090.68	-0.17059	5.7545138208965903E-2	0.370111	None	N
ENSMUSG00000002814	37308	ENSMUSP00000002891.4	1003	Top3a	topoisomerase (DNA) III alpha	318	291	343	347	0.19497	0.200666	0.187224	0.207614	328.36	329.354	324.485	354.417	0.0453608	0.81379939806707002	0.965014	None	N
ENSMUSG00000002820	12480	ENSMUSP00000068450.3	474	Atg4d	autophagy related 4D%2C cysteine peptidase	1014	906	1106	1053	1.85851	1.86765	1.80473	1.8834	1047.04	1025.41	1046.3	1075.51	0.0337638	0.78455296209262804	0.959247	None	N
ENSMUSG00000002825	8438	ENSMUSP00000002902.6	403	Qtrt1	queuine tRNA-ribosyltransferase catalytic subunit 1	910	775	1003	1003	2.46686	2.3629	2.42065	2.65332	939.647	877.145	948.859	1024.44	0.118627	0.36334033283121098	0.78858	None	N
ENSMUSG00000002831	9213	ENSMUSP00000139859.1	1403	Plin4	perilipin 4	478	498	355	395	1.18678	1.39063	0.784689	0.957027	493.573	563.637	335.838	403.443	-0.516308	5.9683206629684796E-3	0.0915219	None	N
ENSMUSG00000002833	20974	ENSMUSP00000152948.1	669	Hdgfl2	HDGF like 2	4541	3951	5000	5064	4.95237	4.84628	4.85466	5.3894	4688.94	4471.74	4730.11	5172.24	0.112067	0.188050222886332	0.635387	None	N
ENSMUSG00000002835	31851	ENSMUSP00000002914.8	911	Chaf1a	chromatin assembly factor 1%2C subunit A (p150)	142	161	203	194	0.101978	0.130043	0.129791	0.135959	146.626	182.22	192.042	198.147	0.248181	0.31406247543205701	0.75307	None	N
ENSMUSG00000002844	8674	ENSMUSP00000002923.8	362	Adprh	ADP-ribosylarginine hydrolase	2836	2621	3294	2906	7.47876	7.77374	7.73347	7.47832	2928.39	2966.45	3116.19	2968.11	0.0457457	0.67151145734228801	0.924323	None	N
ENSMUSG00000002845	33465	ENSMUSP00000132515.1	486	Tmem39a	transmembrane protein 39a	790	730	785	721	0.539982	0.561196	0.477694	0.48092	815.737	826.214	742.627	736.411	-0.150653	0.260630929473538	0.711493	None	N
ENSMUSG00000002846	24317	ENSMUSP00000002925.5	285	Timmdc1	translocase of inner mitochondrial membrane domain containing 1	888	884	975	829	0.835306	0.935244	0.816517	0.760979	916.93	1000.51	922.371	846.719	-0.115434	0.36889449752269798	0.791701	None	N
ENSMUSG00000002847	37029	ENSMUSP00000002926.6	456	Pla1a	phospholipase A1 member A	57	44	43	34	0.0352108	0.0305699	0.0236481	0.0204958	58.857	49.7992	40.6789	34.7267	-0.527058	0.24061972897516501	0.691299	None	N
ENSMUSG00000002870	15307	ENSMUSP00000061923.6	904	Mcm2	minichromosome maintenance complex component 2	204	134	205	173	0.304848	0.225215	0.272731	0.252281	210.646	151.661	193.934	176.698	0.0314266	0.909864884804509	0.984031	None	N
ENSMUSG00000002871	9988	ENSMUSP00000063042.8	369	Tpra1	transmembrane protein%2C adipocyte asscociated 1	1391	1259	1316	1218	3.1856	3.24287	2.68317	2.72206	1436.32	1424.94	1244.96	1244.03	-0.201117	5.5280059668347398E-2	0.361314	None	N
ENSMUSG00000002881	43386	ENSMUSP00000066696.7	486	Nab1	Ngfi-A binding protein 1	1505	1381	1600	1423	0.793468	0.818892	0.751002	0.732122	1554.03	1563.02	1513.63	1453.42	-0.070996	0.51265915009137997	0.866332	None	N
ENSMUSG00000002885	18076	ENSMUSP00000128220.1	722	Adgre5	adhesion G protein-coupled receptor E5	385	368	449	320	0.487193	0.523755	0.505842	0.395163	397.543	416.503	424.764	326.84	-0.114107	0.59598599954747999	0.89736	None	N
ENSMUSG00000002897	24313	ENSMUSP00000002976.3	864	Il17ra	interleukin 17 receptor A	614	594	570	604	0.57766	0.628537	0.477427	0.554532	634.004	672.29	539.232	616.91	-0.176396	0.28513906120322602	0.731446	None	N
ENSMUSG00000002900	64411	ENSMUSP00000002979.8	1834	Lamb1	laminin B1	2912	2410	2271	2101	1.03413	0.962586	0.718005	0.728105	3006.87	2727.64	2148.41	2145.91	-0.417429	2.9468888845779798E-4	0.00818763	None	N
ENSMUSG00000002908	21210	ENSMUSP00000148544.1	538	Kcnn1	potassium intermediate/small conductance calcium-activated channel%2C subfamily N%2C member 1	648	708	857	921	0.698839	0.858767	0.822831	0.969275	669.111	801.315	810.74	940.686	0.252575	0.14306544683695999	0.564477	None	N
ENSMUSG00000002910	4592	ENSMUSP00000002989.9	407	Arrdc2	arrestin domain containing 2	474	487	511	478	2.36113	2.72841	2.26615	2.32356	489.442	551.187	483.417	488.217	-0.0983436	0.53531135671026198	0.877314	None	N
ENSMUSG00000002930	15193	ENSMUSP00000059708.4	159	Ppp1r17	protein phosphatase 1%2C regulatory subunit 17	10	11	11	3	0.0150556	0.0186265	0.0147441	0.00440764	10.3258	12.4498	10.4062	3.06412	-0.74954	0.498220672795326	0.861434	None	N
ENSMUSG00000002944	107112	ENSMUSP00000131832.1	472	Cd36	CD36 molecule	79	54	74	77	0.0168706	0.0129699	0.014069	0.0160465	81.5737	61.1172	70.0056	78.6458	0.0573814	0.90528157731006798	0.983245	None	N
ENSMUSG00000002948	9158	ENSMUSP00000106626.2	419	Map2k7	mitogen-activated protein kinase kinase 7	0	0	0	0	0	0	0	0	0	0	0	0		NA			N
ENSMUSG00000002949	16183	ENSMUSP00000003029.7	452	Timm44	translocase of inner mitochondrial membrane 44	3901	3138	4355	3979	5.51391	4.98858	5.48024	5.48837	4028.09	3551.59	4119.92	4064.05	0.110362	0.202385892851107	0.650867	None	N
ENSMUSG00000002957	70839	ENSMUSP00000003038.8	938	Ap2a2	adaptor-related protein complex 2%2C alpha 2 subunit	11585	9828	14276	12176	3.74082	3.56924	4.10397	3.83672	11962.4	11123.3	13505.4	12436.3	0.168249	2.9253078610772702E-2	0.25245	None	N
ENSMUSG00000002963	5854	ENSMUSP00000003044.7	522	Pnkp	polynucleotide kinase 3'- phosphatase	1119	1124	1311	1152	4.3724	4.93965	4.56058	4.39266	1155.46	1272.14	1240.23	1176.62	-0.0059257	0.96443699074262901	0.992608	None	N
ENSMUSG00000002968	15948	ENSMUSP00000146405.1	801	Med25	mediator complex subunit 25	4514	4175	5081	4563	6.47438	6.73493	6.48804	6.38664	4661.06	4725.27	4806.73	4660.53	0.012486	0.87094344431955095	0.975737	None	N
ENSMUSG00000002980	14886	ENSMUSP00000003061.7	622	Bcam	basal cell adhesion molecule	1284	1162	612	557	1.97301	2.00822	0.837228	0.835229	1325.83	1315.15	578.965	568.905	-1.20205	1.26953161014288E-20	2.38194e-18	Down	Y
ENSMUSG00000002981	33463	ENSMUSP00000051293.9	664	Clptm1	cleft lip and palate associated transmembrane protein 1	8056	7429	8232	7851	5.50677	5.71147	5.00969	5.23707	8318.46	8408.15	7787.65	8018.81	-0.0816527	0.25448584740448799	0.705097	None	N
ENSMUSG00000002983	23222	ENSMUSP00000092355.3	558	Relb	avian reticuloendotheliosis viral (v-rel) oncogene related B	427	330	467	358	0.420602	0.365592	0.409532	0.344121	440.911	373.494	441.792	365.652	-0.0124612	0.954117111550007	0.990144	None	N
ENSMUSG00000002984	14126	ENSMUSP00000104090.4	361	Tomm40	translocase of outer mitochondrial membrane 40	2956	2931	3675	3369	4.78661	5.33801	5.29796	5.32366	3052.3	3317.31	3476.63	3441.01	0.119325	0.19272145755157999	0.639889	None	N
ENSMUSG00000002985	3080	ENSMUSP00000133302.1	311	Apoe	apolipoprotein E	68695	75730	77198	66855	510.173	632.557	510.418	484.52	70933	85711.3	73031	68284	-0.14855	0.105396741538945	0.495806	None	N
ENSMUSG00000002992	6363	ENSMUSP00000115173.1	97	Apoc2	apolipoprotein C-II	0	0	0	0	0	0	0	0	0	0	0	0		NA			N
ENSMUSG00000002996	24282	ENSMUSP00000131158.2	526	Hbp1	high mobility group box transcription factor 1	316	285	297	277	0.297677	0.301956	0.249082	0.254638	326.295	322.563	280.968	282.921	-0.202592	0.31332651293696001	0.752651	None	N
ENSMUSG00000002997	102821	ENSMUSP00000039797.9	416	Prkar2b	protein kinase%2C cAMP dependent regulatory%2C type II beta	1981	1335	2142	1984	0.440702	0.334027	0.424237	0.430713	2045.54	1510.95	2026.38	2026.41	0.187507	0.10134456093647599	0.48682	None	N
ENSMUSG00000003031	5113	ENSMUSP00000065832.4	197	Cdkn1b	cyclin-dependent kinase inhibitor 1B	1973	1801	2134	2004	8.82661	9.06193	8.49942	8.74883	2037.28	2038.37	2018.81	2046.83	-0.00358244	0.971837784889097	0.994484	None	N
ENSMUSG00000003032	5324	ENSMUSP00000103245.2	483	Klf4	Kruppel-like factor 4 (gut)	263	256	206	234	1.12995	1.23704	0.787952	0.981083	271.568	289.741	194.88	239.002	-0.372165	0.102657617589582	0.490028	None	N
ENSMUSG00000003033	17368	ENSMUSP00000003117.8	423	Ap1m1	adaptor-related protein complex AP-1%2C mu subunit 1	3573	3114	3920	3466	4.70572	4.61266	4.59628	4.45458	3689.4	3524.43	3708.4	3540.08	0.0068844	0.93525346732487402	0.987916	None	N
ENSMUSG00000003037	22705	ENSMUSP00000003121.8	207	Rab8a	RAB8A%2C member RAS oncogene family	1414	1349	1649	1521	1.42453	1.52853	1.47901	1.49533	1460.07	1526.8	1559.99	1553.51	0.0601309	0.55607226914460794	0.884391	None	N
ENSMUSG00000003038	3913	ENSMUSP00000099613.4	90	Hmgn2	high mobility group nucleosomal binding domain 2	468	503	580	653	2.73576	3.30705	3.01848	3.72504	483.247	569.296	548.692	666.957	0.207875	0.63835010992139596	0.913697	None	N
ENSMUSG00000003039	4689	ENSMUSP00000003123.8	112	Fam32a	family with sequence similarity 32%2C member A	3455	3087	3740	3468	16.8543	16.9371	16.2428	16.5092	3567.56	3493.87	3538.12	3542.13	0.00378466	0.96700054841817895	0.993096	None	N
ENSMUSG00000003051	4994	ENSMUSP00000003135.7	391	Elf3	E74-like factor 3	7	14	2	0	0.0320621	0.0721211	0.00815553	0	7.22805	15.8452	1.89204	0	-3.57956	5.2263800589278098E-2			N
ENSMUSG00000003053	61309	ENSMUSP00000135863.1	451	Cyp2c29	cytochrome P450%2C family 2%2C subfamily c%2C polypeptide 29	0	0	0	0	0	0	0	0	0	0	0	0		NA			N
ENSMUSG00000003062	38120	ENSMUSP00000037991.7	235	Stard3nl	STARD3 N-terminal like	1653	1366	1922	1750	0.991888	0.921893	1.02676	1.02474	1706.85	1546.04	1818.25	1787.4	0.148182	0.15786006660090601	0.589243	None	N
ENSMUSG00000003068	14880	ENSMUSP00000003152.7	436	Stk11	serine/threonine kinase 11	3034	2889	3206	3053	4.66397	4.99491	4.38764	4.57986	3132.84	3269.77	3032.94	3118.26	-0.0577296	0.50498437610216196	0.863076	None	N
ENSMUSG00000003070	10529	ENSMUSP00000003154.5	209	Efna2	ephrin A2	443	388	494	454	0.962408	0.948041	0.955455	0.962491	457.433	439.139	467.335	463.704	0.054206	0.73905581412589605	0.948943	None	N
ENSMUSG00000003072	7187	ENSMUSP00000101006.1	168	Atp5d	ATP synthase%2C H+ transporting%2C mitochondrial F1 complex%2C delta subunit	7641	6937	7959	7136	24.319	24.8317	22.5518	22.1633	7889.94	7851.3	7529.38	7288.53	-0.0871833	0.34580136845046999	0.77641	None	N
ENSMUSG00000003099	23285	ENSMUSP00000003183.5	499	Ppp5c	protein phosphatase 5%2C catalytic subunit	5067	4443	5631	5009	4.97757	4.90888	4.9247	4.80179	5232.08	5028.59	5327.05	5116.06	0.0254078	0.76348621076249101	0.955811	None	N
ENSMUSG00000003119	75446	ENSMUSP00000103163.1	1475	Cdk12	cyclin-dependent kinase 12	1826	1584	2162	1851	0.553614	0.540134	0.583566	0.547644	1885.49	1792.77	2045.3	1890.56	0.0976756	0.38222470300721501	0.79968	None	N
ENSMUSG00000003123	19184	ENSMUSP00000123485.1	1072	Lipe	lipase%2C hormone sensitive	1346	1097	1290	1240	1.6049	1.47113	1.36937	1.44282	1389.85	1241.59	1220.37	1266.5	-0.0820755	0.49492700941690398	0.860189	None	N
ENSMUSG00000003131	49832	ENSMUSP00000148931.1	88	Pafah1b2	platelet-activating factor acetylhydrolase%2C isoform 1b%2C subunit 2	9103	7839	9939	9278	4.17849	4.04702	4.06167	4.15599	9399.57	8872.18	9402.51	9476.31	0.0470802	0.57524347337853099	0.890583	None	N
ENSMUSG00000003134	107264	ENSMUSP00000049967.5	1134	Tbc1d8	TBC1 domain family%2C member 8	1200	989	1330	1179	0.2559	0.237206	0.252504	0.245351	1239.09	1119.35	1258.21	1204.2	0.0618407	0.55436000242072403	0.884	None	N
ENSMUSG00000003135	11898	ENSMUSP00000125638.1	505	Cnot11	CCR4-NOT transcription complex%2C subunit 11	1425	1204	1618	1354	2.73958	2.60337	2.76933	2.54023	1471.43	1362.69	1530.66	1382.94	0.0399042	0.71731630105138	0.940983	None	N
ENSMUSG00000003153	73832	ENSMUSP00000129925.1	163	Slc2a3	solute carrier family 2 (facilitated glucose transporter)%2C member 3	6792	5578	7562	6563	2.10424	1.94364	2.08575	1.9842	7013.28	6313.18	7153.81	6703.28	0.0562369	0.494893203773835	0.860189	None	N
ENSMUSG00000003154	25453	ENSMUSP00000003238.7	565	Foxj2	forkhead box J2	2048	1753	2151	2111	1.84049	1.77184	1.72096	1.8513	2114.72	1984.05	2034.89	2156.12	0.0317107	0.74795984921060399	0.951724	None	N
ENSMUSG00000003161	23302	ENSMUSP00000086165.4	183	Sri	sorcin	2141	1987	2347	2136	2.10168	2.19375	2.05112	2.04614	2210.75	2248.89	2220.31	2181.66	-0.0186645	0.84363977088461395	0.971393	None	N
ENSMUSG00000003166	59081	ENSMUSP00000156306.1	326	Dgcr2	DiGeorge syndrome critical region gene 2	6	5	2	9	0.00232298	0.00217723	0.00068937	0.00340034	6.19547	5.659	1.89204	9.19237	-0.104261	0.94117790125721501		None	N
ENSMUSG00000003184	5201	ENSMUSP00000003284.8	419	Irf3	interferon regulatory factor 3	764	844	794	848	3.36008	4.17482	3.10888	3.63946	788.89	955.24	751.141	866.125	-0.108663	0.46396098975205402	0.845201	None	N
ENSMUSG00000003190	7491	ENSMUSP00000003290.4	255	Bcl2l12	BCL2-like 12 (proline rich)	224	179	206	189	0.683992	0.614746	0.560013	0.563184	231.298	202.592	194.88	193.04	-0.162347	0.488436926268	0.855958	None	N
ENSMUSG00000003198	6836	ENSMUSP00000053979.8	539	Zfp959	zinc finger protein 959	292	238	323	332	0.977065	0.89569	0.962212	1.08409	301.513	269.369	305.565	339.096	0.174028	0.35823775495566501	0.785927	None	N
ENSMUSG00000003199	11080	ENSMUSP00000119745.1	487	Mpnd	MPN domain containing	3386	2933	3642	3566	6.9902	6.81012	6.69377	7.18406	3496.31	3319.57	3445.41	3642.22	0.0561707	0.54717226125539598	0.882688	None	N
ENSMUSG00000003200	19886	ENSMUSP00000003268.9	368	Sh3gl1	SH3-domain GRB2-like 1	2167	2051	2404	2119	2.49261	2.65339	2.46183	2.37855	2237.6	2321.32	2274.24	2164.29	-0.0383664	0.70188157638068804	0.934624	None	N
ENSMUSG00000003206	4383	ENSMUSP00000003274.6	228	Ebi3	Epstein-Barr virus induced gene 3	34	25	41	38	0.177439	0.146741	0.190495	0.193526	35.1077	28.295	38.7869	38.8122	0.289841	0.59423392837198996	0.896664	None	N
ENSMUSG00000003208	9187	ENSMUSP00000156755.1	256	Yju2	YJU2 splicing factor	400	317	472	378	0.99593	0.887704	1.04626	0.91843	413.032	358.781	446.522	386.079	0.109151	0.52581814110844804	0.872243	None	N
ENSMUSG00000003226	47437	ENSMUSP00000003310.5	3053	Ranbp2	RAN binding protein 2	5861	5218	6849	5899	2.82616	2.82989	2.94022	2.77581	6051.95	5905.74	6479.3	6025.09	0.0645567	0.40200063503845002	0.813304	None	N
ENSMUSG00000003227	74866	ENSMUSP00000003312.4	448	Edar	ectodysplasin-A receptor	17	38	8	0	0.00519406	0.0130581	0.00217609	0	17.5538	43.0084	7.56817	0	-2.96813	8.2600459154515105E-4	0.0196029	Down	Y
ENSMUSG00000003228	202805	ENSMUSP00000003313.8	590	Grk5	G protein-coupled receptor kinase 5	38	58	43	68	0.00428595	0.00735753	0.00431778	0.00748442	39.238	65.6444	40.6789	69.4534	0.0713718	0.86466346715392395	0.974584	None	N
ENSMUSG00000003233	17029	ENSMUSP00000130925.1	718	Dvl3	dishevelled segment polarity protein 3	3610	3274	4139	3408	4.8491	4.94621	4.94968	4.46723	3727.61	3705.51	3915.58	3480.84	-0.00693755	0.93927452587242999	0.987926	None	N
ENSMUSG00000003234	12803	ENSMUSP00000003319.5	709	Abcf3	ATP-binding cassette%2C sub-family F (GCN20)%2C member 3	2592	2476	3181	2822	4.63091	4.97533	5.05967	4.92009	2676.44	2802.34	3009.29	2882.32	0.10505	0.25581562434178401	0.705961	None	N
ENSMUSG00000003235	10507	ENSMUSP00000003320.6	717	Eif2b5	eukaryotic translation initiation factor 2B%2C subunit 5 epsilon	2120	1935	2320	2403	4.6153	4.73789	4.49655	5.10509	2189.07	2190.03	2194.77	2454.36	0.0860491	0.385334455457229	0.801632	None	N
ENSMUSG00000003269	7945	ENSMUSP00000051423.6	400	Cyth2	cytohesin 2	2287	2135	2562	2518	6.58438	6.91332	6.56683	7.07441	2361.51	2416.39	2423.71	2571.82	0.0641897	0.50303009133756404	0.861689	None	N
ENSMUSG00000003271	54687	ENSMUSP00000147374.1	370	Sult2b1	sulfotransferase family%2C cytosolic%2C 2B%2C member 1	451	374	600	469	0.188641	0.175942	0.223428	0.191433	465.693	423.293	567.613	479.024	0.235623	0.18213910105549599	0.6267	None	N
ENSMUSG00000003273	4840	ENSMUSP00000003360.7	328	Car11	carbonic anhydrase 11	6564	5538	7107	7737	31.0217	29.4368	29.9028	35.6825	6777.85	6267.91	6723.37	7902.37	0.16467	7.0044125174701002E-2	0.408722	None	N
ENSMUSG00000003279	852341	ENSMUSP00000116716.1	982	Dlgap1	DLG associated protein 1	30481	23088	34473	31700	0.81801	0.696876	0.823638	0.830183	31474	26131	32612.2	32377.6	0.173958	5.0553003423730397E-2	0.345183	None	N
ENSMUSG00000003282	37428	ENSMUSP00000003369.3	499	Plag1	pleiomorphic adenoma gene 1	166	121	178	151	0.10145	0.0831709	0.0968487	0.0900551	171.408	136.948	168.392	154.227	0.0637562	0.77610840671257497	0.95795	None	N
ENSMUSG00000003283	42974	ENSMUSP00000105423.1	503	Hck	hemopoietic cell kinase	153	187	178	134	0.0814382	0.111949	0.0843499	0.0696029	157.985	211.647	168.392	136.864	-0.273411	0.31168223572060699	0.750862	None	N
ENSMUSG00000003299	6102	ENSMUSP00000003386.5	294	Mrpl4	mitochondrial ribosomal protein L4	1808	1788	2083	1857	6.77749	7.53838	6.95164	6.7931	1866.9	2023.66	1970.56	1896.69	-0.00835181	0.94211544510302703	0.988556	None	N
ENSMUSG00000003308	9632	ENSMUSP00000141807.1	624	Keap1	kelch-like ECH-associated protein 1	3415	2865	3764	3754	8.10993	7.65228	7.95799	8.69973	3526.26	3242.61	3560.82	3834.24	0.127266	0.148644265135218	0.57314	None	N
ENSMUSG00000003309	18063	ENSMUSP00000149196.1	195	Ap1m2	adaptor protein complex AP-1%2C mu 2 subunit	64	61	90	130	0.0810462	0.0868806	0.101467	0.16065	66.0851	69.0398	85.1419	132.779	0.688581	0.12701368780497699	0.539301	None	N
ENSMUSG00000003316	104796	ENSMUSP00000131355.1	1175	Glg1	golgi apparatus protein 1	12465	11068	13955	11979	2.72076	2.71711	2.71179	2.55155	12871.1	12526.8	13201.7	12235	0.00222964	0.98054539618445702	0.995728	None	N
ENSMUSG00000003341	19541	ENSMUSP00000020383.4	1335	Atp8b3	ATPase%2C class I%2C type 8B%2C member 3	36	29	30	21	0.0421404	0.0381798	0.031264	0.0239884	37.1728	32.8222	28.3806	21.4489	-0.489662	0.52774354896347297	0.873104	None	N
ENSMUSG00000003344	14455	ENSMUSP00000003434.7	523	Btbd2	BTB (POZ) domain containing 2	3907	3378	4225	3806	6.18255	6.01207	5.95222	5.87731	4034.29	3823.22	3996.94	3887.35	0.00482137	0.95408017355730401	0.990144	None	N
ENSMUSG00000003345	17912	ENSMUSP00000078706.6	442	Csnk1g2	casein kinase 1%2C gamma 2	6130	5633	6667	6550	7.82815	8.09055	7.57978	8.16254	6329.71	6375.43	6307.12	6690	0.0327123	0.68144148919340997	0.927841	None	N
ENSMUSG00000003346	6688	ENSMUSP00000003436.5	310	Abhd17a	abhydrolase domain containing 17A	4338	4039	5067	4775	14.8367	15.5368	15.4286	15.937	4479.33	4571.34	4793.49	4877.06	0.0955907	0.27313804917807699	0.720954	None	N
ENSMUSG00000003348	16725	ENSMUSP00000003438.8	217	Mob3a	MOB kinase activator 3A	574	460	508	519	0.785034	0.707578	0.61854	0.692675	592.7	520.628	480.579	530.093	-0.140617	0.39102751022153298	0.804655	None	N
ENSMUSG00000003352	13690	ENSMUSP00000104778.1	483	Cacnb3	calcium channel%2C voltage-dependent%2C beta 3 subunit	10357	8114	11453	10755	17.3051	15.248	17.0367	17.5362	10694.4	9183.43	10834.8	10984.9	0.134322	0.141255053651339	0.561637	None	N
ENSMUSG00000003354	15130	ENSMUSP00000003444.4	493	Ccdc65	coiled-coil domain containing 65	367	272	348	269	0.554843	0.462501	0.468393	0.396864	378.957	307.85	329.215	274.75	-0.185649	0.42181439746626997	0.824953	None	N
ENSMUSG00000003355	3833	ENSMUSP00000003445.6	201	Fkbp11	FK506 binding protein 11	62	41	32	30	0.369995	0.275187	0.170013	0.174707	64.0199	46.4038	30.2727	30.6412	-0.859617	0.13598736608649201	0.555087	None	N
ENSMUSG00000003360	17761	ENSMUSP00000003450.8	819	Ddx23	DEAD (Asp-Glu-Ala-Asp) box polypeptide 23	3250	3144	3840	3771	4.18561	4.55405	4.40285	4.73933	3355.88	3558.38	3632.72	3851.6	0.114344	0.192927141843411	0.639889	None	N
ENSMUSG00000003363	21219	ENSMUSP00000112942.1	488	Pld3	phospholipase D family%2C member 3	22639	18234	25916	22400	24.4048	22.1075	24.8722	23.5641	23376.6	20637.3	24517.1	22878.8	0.106763	0.17184321149883999	0.610365	None	N
ENSMUSG00000003378	62498	ENSMUSP00000146227.1	270	Grik5	glutamate receptor%2C ionotropic%2C kainate 5 (gamma 2)	14658	12108	17587	15622	5.36477	4.98412	5.73055	5.57954	15135.5	13703.8	16637.7	15955.9	0.176479	1.5743487157048899E-2	0.173516	None	N
ENSMUSG00000003379	4817	ENSMUSP00000003469.7	220	Cd79a	CD79A antigen (immunoglobulin-associated alpha)	11	15	17	16	0.0522347	0.0801119	0.0718692	0.0741432	11.3584	16.977	16.0824	16.342	0.197405	0.81039383165222301	0.964014	None	N
ENSMUSG00000003380	3003	ENSMUSP00000076227.7	185	Rabac1	Rab acceptor 1 (prenylated)	3422	3447	3726	3209	26.0656	29.5303	25.2673	23.853	3533.49	3901.32	3524.88	3277.59	-0.127995	0.26555990757157799	0.715196	None	N
ENSMUSG00000003382	14750	ENSMUSP00000112915.1	513	Etv3	ets variant 3	1513	1473	1731	1671	2.34633	2.56917	2.38988	2.52879	1562.29	1667.14	1637.56	1706.72	0.0505456	0.64280404197956797	0.915124	None	N
ENSMUSG00000003402	11417	ENSMUSP00000149936.1	521	Prkcsh	protein kinase C substrate 80K-H	4086	3722	4284	3957	8.18633	8.38701	7.64131	7.73646	4219.12	4212.56	4052.76	4041.58	-0.0589062	0.47293426037276798	0.850198	None	N
ENSMUSG00000003410	37019	ENSMUSP00000003501.7	367	Elavl3	ELAV like RNA binding protein 3	12334	10939	13251	12279	7.62117	7.60213	7.28945	7.404	12735.8	12380.8	12535.7	12541.5	-0.00230025	0.97379972056296005	0.995031	None	N
ENSMUSG00000003411	64262	ENSMUSP00000102261.2	219	Rab3b	RAB3B%2C member RAS oncogene family	2353	1718	2527	2084	0.837549	0.687783	0.800795	0.723888	2429.66	1944.43	2390.6	2128.54	0.0467294	0.68997502732448202	0.930603	None	N
ENSMUSG00000003418	143044	ENSMUSP00000003509.8	398	St8sia6	ST8 alpha-N-acetyl-neuraminide alpha-2%2C8-sialyltransferase 6	253	260	323	258	0.040457	0.0467613	0.0459836	0.0402604	261.242	294.268	305.565	263.515	0.0358789	0.88117287336123995	0.978842	None	N
ENSMUSG00000003420	10862	ENSMUSP00000003512.7	365	Fcgrt	Fc receptor%2C IgG%2C alpha chain transporter	813	853	774	788	1.71208	2.02033	1.45111	1.61936	839.487	965.426	732.221	804.843	-0.231523	0.103903181646875	0.492144	None	N
ENSMUSG00000003421	15782	ENSMUSP00000003513.3	301	Nosip	nitric oxide synthase interacting protein	1546	1464	1758	1637	2.24073	2.3865	2.26844	2.31534	1596.37	1656.96	1663.11	1671.99	0.0359665	0.71751282011490103	0.940983	None	N
ENSMUSG00000003423	5763	ENSMUSP00000148186.1	290	Pih1d1	PIH1 domain containing 1	780	699	910	959	3.09591	3.12041	3.21561	3.71448	805.412	791.129	860.879	979.498	0.204604	0.16360026320426199	0.597321	None	N
ENSMUSG00000003429	2061	ENSMUSP00000003521.8	158	Rps11	ribosomal protein S11	4019	3968	4230	4408	44.6049	49.5309	41.7958	47.741	4149.94	4490.98	4001.67	4502.22	-0.023083	0.819215923017798	0.965835	None	N
ENSMUSG00000003435	23856	ENSMUSP00000146961.1	52	Supt5	suppressor of Ty 5	8275	7326	8902	8265	7.93438	7.90045	7.59907	7.73345	8544.59	8291.57	8421.48	8441.66	0.00225584	0.97507155623623998	0.995094	None	N
ENSMUSG00000003436	8686	ENSMUSP00000103951.3	585	Dll3	delta like canonical Notch ligand 3	81	61	85	90	0.213308	0.180673	0.199283	0.231287	83.6389	69.0398	80.4118	91.9237	0.172812	0.64717964786375604	0.916709	None	N
ENSMUSG00000003437	6438	ENSMUSP00000003529.8	535	Paf1	Paf1%2C RNA polymerase II complex component	2719	2598	3045	2790	9.66053	10.3818	9.63179	9.67345	2807.58	2940.42	2880.63	2849.63	-0.00426682	0.96041016317072603	0.991752	None	N
ENSMUSG00000003438	6557	ENSMUSP00000080614.4	353	Timm50	translocase of inner mitochondrial membrane 50	1063	1108	1175	1077	3.70826	4.34728	3.64925	3.66639	1097.63	1254.03	1111.58	1100.02	-0.0881592	0.53795549865863901	0.878991	None	N
ENSMUSG00000003444	6563	ENSMUSP00000003536.8	199	Med29	mediator complex subunit 29	467	312	447	379	1.62764	1.22302	1.387	1.28904	482.214	353.122	422.872	387.101	-0.0453652	0.836333685244388	0.969221	None	N
ENSMUSG00000003452	154444	ENSMUSP00000084039.4	835	Bicd1	BICD cargo adaptor 1	1981	1623	2422	2475	0.293397	0.270352	0.319355	0.357711	2045.54	1836.91	2291.26	2527.9	0.311389	1.11048513691287E-2	0.139011	None	N
ENSMUSG00000003458	16783	ENSMUSP00000003550.4	708	Ncstn	nicastrin	3173	2368	2928	2747	4.32457	3.6299	3.55281	3.65357	3276.37	2680.1	2769.95	2805.71	-0.0956903	0.41919370637418202	0.823164	None	N
ENSMUSG00000003464	9739	ENSMUSP00000106883.3	207	Pex19	peroxisomal biogenesis factor 19	3087	2573	3274	3095	7.25045	6.79686	6.84597	7.09373	3187.57	2912.12	3097.27	3161.15	0.0367691	0.69383377995381501	0.931976	None	N
ENSMUSG00000003469	11357	ENSMUSP00000003561.3	330	Phyhip	phytanoyl-CoA hydroxylase interacting protein	24191	19673	28947	24929	48.7229	44.5646	51.9051	48.997	24979.1	22265.9	27384.5	25461.8	0.161613	6.1083312676453103E-2	0.381275	None	N
ENSMUSG00000003476	42968	ENSMUSP00000003568.8	430	Crhr2	corticotropin releasing hormone receptor 2	735	629	254	217	0.391277	0.376607	0.120381	0.112731	758.946	711.903	240.289	221.638	-1.67078	1.2197802664488501E-7	6.80177e-06	Down	Y
ENSMUSG00000003477	4418	ENSMUSP00000003569.5	264	Inmt	indolethylamine N-methyltransferase	153	110	8	11	0.792152	0.640545	0.0368752	0.055577	157.985	124.498	7.56817	11.2351	-3.91391	2.4715647718120401E-9	1.68447e-07	Down	Y
ENSMUSG00000003484	21145	ENSMUSP00000003574.4	524	Cyp4f18	cytochrome P450%2C family 4%2C subfamily f%2C polypeptide 18	12	10	7	0	0.0129812	0.0121668	0.00674157	0	12.3909	11.318	6.62215	0	-1.82738	0.23777411750015101	0.688361	None	N
ENSMUSG00000003500	15931	ENSMUSP00000124931.1	514	Impdh1	inosine monophosphate dehydrogenase 1	2146	1740	2403	2151	3.08127	2.80989	3.07172	3.01388	2215.91	1969.33	2273.29	2196.98	0.0947359	0.35663295941371698	0.784572	None	N
ENSMUSG00000003505	9588	ENSMUSP00000003597.7	476	Psg18	pregnancy specific glycoprotein 18	0	0	0	0	0	0	0	0	0	0	0	0		NA			N
ENSMUSG00000003518	15871	ENSMUSP00000102791.2	210	Dusp3	dual specificity phosphatase 3 (vaccinia virus phosphatase VH1-related)	7315	6124	8810	8128	10.5427	9.9269	11.3043	11.4316	7553.32	6931.15	8334.45	8301.73	0.199686	1.30317503371935E-2	0.154521	None	N
ENSMUSG00000003526	29847	ENSMUSP00000123223.1	105	Prodh	proline dehydrogenase	1750	1793	1856	1772	1.34116	1.54548	1.26633	1.32523	1807.01	2029.32	1755.82	1809.87	-0.105266	0.34848402082215901	0.778706	None	N
ENSMUSG00000003527	10640	ENSMUSP00000003621.8	480	Ess2	ess-2 splicing factor	1351	1209	1585	1534	2.9044	2.92326	3.0336	3.21819	1395.01	1368.35	1499.44	1566.79	0.149805	0.15755034692109601	0.588697	None	N
ENSMUSG00000003528	2997	ENSMUSP00000003622.8	311	Slc25a1	solute carrier family 25 (mitochondrial carrier%2C citrate transporter)%2C member 1	1682	1533	1776	1600	12.8375	13.1595	12.0678	11.9168	1736.8	1735.05	1680.13	1634.2	-0.0668914	0.49560430430006203	0.86071	None	N
ENSMUSG00000003531	18773	ENSMUSP00000123029.1	170	Dgcr6	DiGeorge syndrome critical region gene 6	65	28	57	46	0.0791995	0.0383713	0.0618318	0.0546956	67.1176	31.6904	53.9232	46.9832	0.028086	0.96502848629141602	0.992608	None	N
ENSMUSG00000003534	23055	ENSMUSP00000112570.1	911	Ddr1	discoidin domain receptor family%2C member 1	4500	4888	4922	4171	4.46468	5.45442	4.34757	4.03834	4646.61	5532.24	4656.32	4260.15	-0.190625	4.5561279476757699E-2	0.324483	None	N
ENSMUSG00000003541	1240	ENSMUSP00000003635.6	160	Ier3	immediate early response 3	151	180	148	138	2.78547	3.73451	2.43058	2.48419	155.919	203.724	140.011	140.95	-0.35471	0.19029945018870201	0.638439	None	N
ENSMUSG00000003545	7356	ENSMUSP00000003640.2	338	Fosb	FBJ osteosarcoma oncogene B	453	375	375	315	1.40864	1.31151	1.03815	0.955866	467.758	424.425	354.758	321.733	-0.399275	6.7446984430394194E-2	0.401831	None	N
ENSMUSG00000003546	15399	ENSMUSP00000156564.1	619	Klc4	kinesin light chain 4	1238	1170	1333	1326	1.83895	1.95468	1.76282	1.92211	1278.33	1324.21	1261.05	1354.34	0.00702181	0.95123478830371	0.989705	None	N
ENSMUSG00000003549	11747	ENSMUSP00000003645.2	298	Ercc1	excision repair cross-complementing rodent repair deficiency%2C complementation group 1	1082	775	882	862	2.1069	1.6973	1.52902	1.63798	1117.25	877.145	834.391	880.425	-0.218843	0.147324906931903	0.570415	None	N
ENSMUSG00000003555	5810	ENSMUSP00000026012.7	507	Cyp17a1	cytochrome P450%2C family 17%2C subfamily a%2C polypeptide 1	1	1	1	1	0.00393701	0.00442799	0.00350505	0.00384195	1.03258	1.1318	0.946021	1.02137	-0.137442	0.96241681683003399		None	N
ENSMUSG00000003559	33653	ENSMUSP00000003655.7	376	As3mt	arsenic (+3 oxidation state) methyltransferase	511	583	574	589	0.347328	0.445684	0.347343	0.390679	527.648	659.84	543.016	601.589	-0.0524003	0.74861363201442599	0.951781	None	N
ENSMUSG00000003573	11535	ENSMUSP00000117033.1	356	Homer3	homer scaffolding protein 3	1315	1144	1626	1458	2.60766	2.55147	2.87061	2.82142	1357.84	1294.78	1538.23	1489.16	0.190588	0.180806000220264	0.625216	None	N
ENSMUSG00000003575	57225	ENSMUSP00000075916.5	630	Crtc1	CREB regulated transcription coactivator 1	12383	10668	15353	13035	4.94974	4.79601	5.46359	5.08456	12786.4	12074	14524.3	13313.6	0.163197	3.9240990096587998E-2	0.299577	None	N
ENSMUSG00000003581	5971	ENSMUSP00000003677.4	379	Rnf215	ring finger protein 215	1548	1400	1714	1565	5.93016	6.03203	5.84567	5.85053	1598.43	1584.52	1621.48	1598.45	0.0166721	0.88008314145370103	0.978702	None	N
ENSMUSG00000003585	26377	ENSMUSP00000003681.7	403	Sec14l2	SEC14-like lipid binding 2	3667	3198	4186	3598	3.18001	3.11915	3.2318	3.04484	3786.47	3619.5	3960.05	3674.9	0.0439575	0.61969172066639799	0.907229	None	N
ENSMUSG00000003604	141610	ENSMUSP00000003705.5	342	Aven	apoptosis%2C caspase activation inhibitor	331	286	345	373	0.0534659	0.0519583	0.049613	0.0587954	341.784	323.695	326.377	380.973	0.0870566	0.65506803964581894	0.919632	None	N
ENSMUSG00000003617	52092	ENSMUSP00000003714.6	1085	Cp	ceruloplasmin	551	829	525	293	0.241949	0.409417	0.205238	0.125552	568.951	938.263	496.661	299.263	-0.920733	7.4083727788109996E-2	0.41986	None	N
ENSMUSG00000003623	31292	ENSMUSP00000003720.4	612	Crot	carnitine O-octanoyltransferase	1144	1108	1188	1154	0.836249	0.910939	0.773132	0.823191	1181.27	1254.03	1123.87	1178.67	-0.0807888	0.506334693587425	0.863158	None	N
ENSMUSG00000003644	40508	ENSMUSP00000101514.4	735	Rps6ka1	ribosomal protein S6 kinase polypeptide 1	778	776	907	664	0.43932	0.492837	0.455971	0.365894	803.346	878.277	858.041	678.192	-0.129343	0.389130007758129	0.804387	None	N
ENSMUSG00000003657	30709	ENSMUSP00000148680.1	242	Calb2	calbindin 2	1481	2450	2025	1217	1.10314	2.0525	1.34286	0.884612	1529.25	2772.91	1915.69	1243.01	-0.445589	0.38024870654898002	0.797922	None	N
ENSMUSG00000003660	32066	ENSMUSP00000099509.3	2136	Snrnp200	small nuclear ribonucleoprotein 200 (U5)	6364	5781	7213	6078	4.53971	4.63811	4.5808	4.23101	6571.33	6542.94	6823.65	6207.91	-0.0090335	0.92065944058856397	0.984661	None	N
ENSMUSG00000003662	6879	ENSMUSP00000003759.4	339	Ciao1	cytosolic iron-sulfur protein assembly 1	2032	1794	2207	2166	6.7568	6.70934	6.53352	7.02848	2098.2	2030.45	2087.87	2212.3	0.058458	0.564040209888374	0.886962	None	N
ENSMUSG00000003665	11883	ENSMUSP00000003762.6	583	Has1	hyaluronan synthase 1	52	83	105	81	0.100097	0.179694	0.179942	0.152155	53.6941	93.9394	99.3322	82.7313	0.307555	0.38828862283416299	0.803647	None	N
ENSMUSG00000003680	13896	ENSMUSP00000135193.1	623	Taf6l	TATA-box binding protein associated factor 6 like	912	728	893	829	1.50123	1.3478	1.30868	1.33166	941.712	823.951	844.797	846.719	-0.0624491	0.66215489705780795	0.922194	None	N
ENSMUSG00000003721	28237	ENSMUSP00000065485.6	225	Insig2	insulin induced gene 2	2267	1922	2514	2159	1.83644	1.75113	1.81308	1.70672	2340.86	2175.32	2378.3	2205.15	0.0212753	0.82866272987578904	0.967755	None	N
ENSMUSG00000003731	28788	ENSMUSP00000099650.4	536	Kpna6	karyopherin (importin) alpha 6	5956	5245	6602	5990	4.73245	4.68723	4.67019	4.64455	6150.04	5936.29	6245.63	6118.03	0.0326866	0.66504595251351395	0.923357	None	N
ENSMUSG00000003746	171825	ENSMUSP00000003843.8	655	Man1a	mannosidase 1%2C alpha	4565	3348	4301	4349	0.607711	0.501282	0.509746	0.564978	4713.72	3789.27	4068.84	4441.96	0.000948463	0.99342755572804498	0.998095	None	N
ENSMUSG00000003752	21490	ENSMUSP00000003850.7	678	Itpkc	inositol 1%2C4%2C5-trisphosphate 3-kinase C	370	294	375	318	0.393829	0.35196	0.355357	0.330308	382.054	332.749	354.758	324.797	-0.0733206	0.70742257248433704	0.93673	None	N
ENSMUSG00000003762	24928	ENSMUSP00000003860.6	533	Coq8b	coenzyme Q8B	2023	1651	1703	1720	1.85631	1.70389	1.39123	1.54017	2088.91	1868.6	1611.07	1756.76	-0.233329	3.8518601263657901E-2	0.29644	None	N
ENSMUSG00000003778	25987	ENSMUSP00000003876.3	951	Brd8	bromodomain containing 8	3106	2785	3645	3157	2.73393	2.75709	2.85635	2.71173	3207.19	3152.06	3448.25	3224.48	0.0695205	0.414781866338367	0.821508	None	N
ENSMUSG00000003779	8642	ENSMUSP00000130045.1	887	Kif20a	kinesin family member 20A	41	52	52	66	0.108521	0.1548	0.122535	0.170474	42.3357	58.8536	49.1931	67.4107	0.205437	0.62751753321711301	0.909878	None	N
ENSMUSG00000003808	12269	ENSMUSP00000003906.6	508	Farsa	phenylalanyl-tRNA synthetase%2C alpha subunit	1713	1393	2029	1806	3.19368	2.92095	3.36778	3.28577	1768.81	1576.6	1919.48	1844.6	0.169828	0.14243049665900701	0.563868	None	N
ENSMUSG00000003809	7529	ENSMUSP00000105367.1	438	Gcdh	glutaryl-Coenzyme A dehydrogenase	1053	932	1120	1160	3.19914	3.18465	3.02936	3.43913	1087.31	1054.84	1059.54	1184.79	0.0667489	0.59759634029514597	0.897882	None	N
ENSMUSG00000003810	157422	ENSMUSP00000102095.1	1800	Mast2	microtubule associated serine/threonine kinase 2	6923	6000	7609	7389	1.00594	0.980547	0.984312	1.04773	7148.54	6790.8	7198.28	7546.93	0.0809332	0.29883347573729302	0.742213	None	N
ENSMUSG00000003812	14356	ENSMUSP00000105366.1	332	Dnase2a	deoxyribonuclease II alpha	188	214	196	187	0.299548	0.383498	0.278031	0.290761	194.125	242.205	185.42	190.997	-0.212051	0.40339028030379298	0.813617	None	N
ENSMUSG00000003813	6647	ENSMUSP00000003911.6	362	Rad23a	RAD23 homolog A%2C nucleotide excision repair protein	1787	1658	2282	2051	6.14952	6.41714	6.99134	6.8876	1845.22	1876.53	2158.82	2094.84	0.192865	6.1068080166264901E-2	0.381275	None	N
ENSMUSG00000003814	5085	ENSMUSP00000003912.6	416	Calr	calreticulin	15522	14661	14826	15103	69.8231	74.1746	59.375	66.298	16027.7	16593.3	14025.7	15425.8	-0.147489	7.5619131550333202E-2	0.425088	None	N
ENSMUSG00000003824	16111	ENSMUSP00000122159.1	171	Syce2	synaptonemal complex central element protein 2	108	86	139	111	0.153336	0.137328	0.175696	0.15379	111.519	97.3348	131.497	113.373	0.229278	0.46860209025586302	0.847621	None	N
ENSMUSG00000003847	86048	ENSMUSP00000116631.1	99	Nfat5	nuclear factor of activated T cells 5	5753	5755	7668	6483	1.52931	1.72063	1.81473	1.68176	5940.43	6513.51	7254.09	6621.57	0.156142	0.114672842042328	0.516547	None	N
ENSMUSG00000003848	12566	ENSMUSP00000003946.8	403	Nob1	NIN1/RPN12 binding protein 1 homolog	1315	1122	1695	1489	2.39371	2.29709	2.7469	2.645	1357.84	1269.88	1603.51	1520.83	0.249589	2.3920634905222001E-2	0.224872	None	N
ENSMUSG00000003849	14982	ENSMUSP00000003947.8	274	Nqo1	NAD(P)H dehydrogenase%2C quinone 1	288	351	195	163	0.439709	0.602726	0.265055	0.242854	297.383	397.262	184.474	166.484	-0.983262	3.3407925255084498E-5	0.00120269	None	N
ENSMUSG00000003863	27898	ENSMUSP00000003961.8	1194	Ppfia3	protein tyrosine phosphatase%2C receptor type%2C f polypeptide (PTPRF)%2C interacting protein (liprin)%2C alpha 3	9238	7923	10908	10661	7.57439	7.30633	7.96237	8.53008	9538.97	8967.26	10319.2	10888.9	0.196476	1.24679311012363E-2	0.149493	None	N
ENSMUSG00000003865	21776	ENSMUSP00000003964.8	738	Gys1	glycogen synthase 1%2C muscle	1327	1167	1158	1030	1.39391	1.37872	1.08293	1.05581	1370.23	1320.81	1095.49	1052.02	-0.325498	8.7318803725759207E-3	0.118718	None	N
ENSMUSG00000003868	16337	ENSMUSP00000147502.1	463	Ruvbl2	RuvB-like protein 2	1347	1264	1403	1318	1.88598	1.99048	1.74886	1.80082	1390.88	1430.6	1327.27	1346.17	-0.0776947	0.52033058295545598	0.868609	None	N
ENSMUSG00000003872	2693	ENSMUSP00000003971.7	207	Lin7b	lin-7 homolog B (C. elegans)	1865	1691	2456	2471	15.8411	16.1544	18.5722	20.4816	1925.76	1913.87	2323.43	2523.82	0.336037	4.2331522829037503E-3	0.0707981	None	N
ENSMUSG00000003873	5202	ENSMUSP00000033093.8	192	Bax	BCL2-associated X protein	728	623	725	766	3.20113	3.08106	2.83817	3.2869	751.718	705.112	685.865	782.373	0.0106498	0.94890585900744695	0.988901	None	N
ENSMUSG00000003882	24389	ENSMUSP00000003981.4	459	Il7r	interleukin 7 receptor	59	55	67	52	0.0553351	0.0580165	0.0559437	0.0475924	60.9222	62.249	63.3834	53.1115	-0.0794044	0.85873791956490997	0.973301	None	N
ENSMUSG00000003923	12817	ENSMUSP00000090086.4	243	Tfam	transcription factor A%2C mitochondrial	1479	1160	1519	1441	2.63952	2.32838	2.41347	2.50961	1527.18	1312.89	1437.01	1471.8	0.0338383	0.76923527940941006	0.957425	None	N
ENSMUSG00000003929	29537	ENSMUSP00000050728.8	531	Zfp81	zinc finger protein 81	1436	1244	1855	1736	1.11207	1.08352	1.27893	1.31193	1482.78	1407.96	1754.87	1773.11	0.287135	6.5559684874593703E-3	0.0980984	None	N
ENSMUSG00000003934	6114	ENSMUSP00000004036.5	340	Efnb3	ephrin B3	8022	7368	8459	7730	30.0123	31.0032	28.175	28.2216	8283.35	8339.11	8002.39	7895.22	-0.0642902	0.35175800371313098	0.780445	None	N
ENSMUSG00000003948	29134	ENSMUSP00000004050.6	238	Mmd	monocyte to macrophage differentiation-associated	14693	11428	17051	15946	11.5359	10.0914	11.9185	12.2174	15171.7	12934.2	16130.6	16286.8	0.205777	1.5713036457271699E-2	0.173395	None	N
ENSMUSG00000003949	54360	ENSMUSP00000004051.7	295	Hlf	hepatic leukemia factor	6210	5735	7475	7368	2.61309	2.71417	2.80029	3.02551	6412.32	6490.88	7071.51	7525.48	0.177901	4.9621027018475698E-2	0.341543	None	N
ENSMUSG00000003955	27834	ENSMUSP00000004057.7	155	Fam162a	family with sequence similarity 162%2C member A	1000	823	1026	979	0.821802	0.760688	0.750658	0.785118	1032.58	931.472	970.618	999.925	0.0041405	0.97326116839704002	0.994787	None	N
ENSMUSG00000003970	2237	ENSMUSP00000004072.8	257	Rpl8	ribosomal protein L8	8886	8810	10081	9690	90.8621	101.319	91.7716	96.691	9175.5	9971.16	9536.84	9897.12	0.0215295	0.83029968433452594	0.967755	None	N
ENSMUSG00000003974	239630	ENSMUSP00000004076.3	879	Grm3	glutamate receptor%2C metabotropic 3	1086	1023	1285	1161	0.103665	0.109829	0.109202	0.108148	1121.38	1157.83	1215.64	1185.82	0.0756171	0.51142125956358697	0.865916	None	N
ENSMUSG00000003992	243147	ENSMUSP00000004094.8	361	Ssbp2	single-stranded DNA binding protein 2	3894	3328	4411	3949	0.366328	0.352125	0.369436	0.362532	4020.86	3766.63	4172.9	4033.41	0.0754472	0.333146214233704	0.766353	None	N
ENSMUSG00000004018	85742	ENSMUSP00000004120.2	375	Fancl	Fanconi anemia%2C complementation group L	325	295	485	326	0.0867027	0.0885138	0.115191	0.0848696	335.588	333.881	458.82	332.968	0.243099	0.25165542695389498	0.701423	None	N
ENSMUSG00000004031	111058	ENSMUSP00000004133.8	783	Brinp2	bone morphogenic protein/retinoic acid inducible neural-specific 2	5589	4561	6278	6046	1.15114	1.05656	1.15118	1.2152	5771.08	5162.14	5939.12	6175.23	0.147756	9.3730027844842204E-2	0.470744	None	N
ENSMUSG00000004032	2866	ENSMUSP00000004134.4	224	Gstm5	glutathione S-transferase%2C mu 5	4319	4019	4764	4701	34.4707	36.0765	33.8506	36.6136	4459.71	4548.71	4506.85	4801.48	0.0471843	0.57222969274799296	0.889712	None	N
ENSMUSG00000004035	5484	ENSMUSP00000004137.3	218	Gstm7	glutathione S-transferase%2C mu 7	1019	1050	1218	1160	4.2503	4.92577	4.52294	4.72159	1052.2	1188.39	1152.25	1184.79	0.061236	0.62419501439968605	0.908024	None	N
ENSMUSG00000004038	5588	ENSMUSP00000004136.8	218	Gstm3	glutathione S-transferase%2C mu 3	12	5	13	6	0.049121	0.0230195	0.0473759	0.0239675	12.3909	5.659	12.2983	6.12824	0.0279056	0.977750670031031	0.995587	None	N
ENSMUSG00000004040	54443	ENSMUSP00000099403.1	722	Stat3	signal transducer and activator of transcription 3	2242	2296	2472	2235	0.941968	1.08496	0.924649	0.916355	2315.04	2598.61	2338.56	2282.77	-0.0881595	0.43009683307268498	0.830711	None	N
ENSMUSG00000004043	25819	ENSMUSP00000004145.7	793	Stat5a	signal transducer and activator of transcription 5A	124	111	120	89	0.109856	0.110603	0.0946482	0.0769447	128.04	125.63	113.523	90.9023	-0.310449	0.36640629647380302	0.790296	None	N
ENSMUSG00000004044	14155	ENSMUSP00000058321.5	392	Cavin1	caveolae associated 1	1083	1245	923	953	1.75009	2.26278	1.32789	1.50283	1118.28	1409.09	873.178	973.37	-0.452436	1.0892061388197199E-3	0.0244269	None	N
ENSMUSG00000004054	13732	ENSMUSP00000004156.8	850	Map3k11	mitogen-activated protein kinase kinase kinase 11	1095	1264	1538	1329	1.82399	2.36808	2.28083	2.16033	1130.67	1430.6	1454.98	1357.41	0.136057	0.25936927209644101	0.710603	None	N
ENSMUSG00000004056	49275	ENSMUSP00000103981.2	481	Akt2	thymoma viral proto-oncogene 2	4332	3722	4556	4613	2.01096	1.94327	1.8829	2.0897	4473.13	4212.56	4310.07	4711.6	0.0544276	0.50223743158716105	0.861689	None	N
ENSMUSG00000004069	67707	ENSMUSP00000053842.5	480	Dnaja3	DnaJ heat shock protein family (Hsp40) member A3	2689	2414	2868	2820	0.908448	0.917247	0.862613	0.929702	2776.61	2732.17	2713.19	2880.28	0.0218229	0.81544055411887295	0.965197	None	N
ENSMUSG00000004070	40382	ENSMUSP00000004172.8	315	Hmox2	heme oxygenase 2	44	55	63	54	0.0249234	0.0350395	0.0317704	0.0298493	45.4335	62.249	59.5993	55.1542	0.0948869	0.81280363989825	0.96474	None	N
ENSMUSG00000004071	39945	ENSMUSP00000004173.5	208	Cdip1	cell death inducing Trp53 target 1	11944	10707	13382	12376	6.83959	6.89585	6.82227	6.91586	12333.1	12118.2	12659.7	12640.5	0.0492164	0.491407686160729	0.858094	None	N
ENSMUSG00000004085	156974	ENSMUSP00000088334.5	802	Map3k20	mitogen-activated protein kinase kinase kinase 20	534	523	558	464	0.0778137	0.085715	0.0723897	0.0659809	551.397	591.932	527.88	473.918	-0.190074	0.32438544786581502	0.761316	None	N
ENSMUSG00000004096	9961	ENSMUSP00000004200.8	229	Cwc15	CWC15 spliceosome-associated protein	1834	1514	1827	1797	4.21152	3.91026	3.73513	4.02692	1893.75	1713.55	1728.38	1835.41	-0.0180544	0.86312037249303297	0.974284	None	N
ENSMUSG00000004098	45018	ENSMUSP00000004201.7	1739	Col5a3	collagen%2C type V%2C alpha 3	364	292	336	300	0.184951	0.16687	0.151993	0.148752	375.859	330.486	317.863	306.412	-0.178553	0.45188771528333199	0.840169	None	N
ENSMUSG00000004099	52680	ENSMUSP00000136982.1	1501	Dnmt1	DNA methyltransferase (cytosine-5) 1	2656	2297	2789	2551	1.15325	1.12175	1.07814	1.08092	2742.53	2599.75	2638.45	2605.53	-0.0269466	0.76133231894454401	0.954421	None	N
ENSMUSG00000004100	4004	ENSMUSP00000004203.5	470	Ppan	peter pan homolog	772	704	854	864	4.41028	4.52336	4.34344	4.81668	797.151	796.788	807.902	882.467	0.0845292	0.61382766674004396	0.905094	None	N
ENSMUSG00000004105	31649	ENSMUSP00000004208.5	493	Angptl2	angiopoietin-like 2	0	0	0	0	0	0	0	0	0	0	0	0		NA			N
ENSMUSG00000004110	493771	ENSMUSP00000148507.1	2254	Cacna1e	calcium channel%2C voltage-dependent%2C R type%2C alpha 1E subunit	17333	16181	25856	21013	0.802954	0.843068	1.06637	0.949928	17897.7	18313.7	24460.3	21462.1	0.34282	2.6526878268010401E-5	0.000986132	None	N
ENSMUSG00000004113	159266	ENSMUSP00000063236.7	2288	Cacna1b	calcium channel%2C voltage-dependent%2C N type%2C alpha 1B subunit	8924	7538	10658	8674	1.28168	1.21763	1.36277	1.21569	9214.74	8531.51	10082.7	8859.4	0.0941004	0.26012623412004399	0.711292	None	N
ENSMUSG00000004127	16374	ENSMUSP00000042082.6	330	Trmt10a	tRNA methyltransferase 10A	385	353	430	471	0.537834	0.554629	0.534791	0.642088	397.543	399.526	406.789	481.067	0.154922	0.36866167059584198	0.791611	None	N
ENSMUSG00000004151	91105	ENSMUSP00000093442.3	477	Etv1	ets variant 1	5397	4478	6678	5932	1.35504	1.26452	1.49271	1.45341	5572.83	5068.2	6317.53	6058.79	0.217835	1.8471664001938601E-2	0.191736	None	N
ENSMUSG00000004187	8339	ENSMUSP00000155536.1	707	Kifc2	kinesin family member C2	23794	20385	28485	26410	65.2674	62.8897	69.5621	70.694	24569.2	23071.8	26947.4	26974.5	0.178636	2.00827398622705E-2	0.201814	None	N
ENSMUSG00000004207	24971	ENSMUSP00000137476.1	557	Psap	prosaposin	75511	69922	72542	63283	69.1699	72.0378	59.1594	56.5691	77971.1	79137.8	68626.3	64635.6	-0.237485	3.5827791243149798E-4	0.00973393	None	N
ENSMUSG00000004221	60565	ENSMUSP00000126770.1	412	Ikbkg	inhibitor of kappaB kinase gamma	1898	1527	2215	1903	0.716832	0.648634	0.744771	0.701367	1959.84	1728.26	2095.44	1943.67	0.130966	0.28230461733136097	0.727682	None	N
ENSMUSG00000004231	81827	ENSMUSP00000134661.1	394	Pax2	paired box 2	29	14	30	26	0.0081067	0.00440164	0.00746612	0.00709259	29.9448	15.8452	28.3806	26.5557	0.260946	0.79690135406910001	0.961017	None	N
ENSMUSG00000004233	98119	ENSMUSP00000142723.1	188	Wars2	tryptophanyl tRNA synthetase 2 (mitochondrial)	894	771	986	857	0.208414	0.202155	0.204642	0.194965	923.126	872.618	932.777	875.318	0.00985596	0.94356932125212001	0.988556	None	N
ENSMUSG00000004263	13981	ENSMUSP00000085695.5	1175	Atn1	atrophin 1	55	27	44	36	0.0899844	0.049683	0.0640892	0.0574768	56.7918	30.5586	41.6249	36.7695	-0.158547	0.78559602524783101	0.959247	None	N
ENSMUSG00000004264	4615	ENSMUSP00000004375.9	299	Phb2	prohibitin 2	2638	2374	2748	2640	13.0751	13.234	12.1259	12.7691	2723.94	2686.89	2599.67	2696.43	-0.0310302	0.76552212637078099	0.956616	None	N
ENSMUSG00000004266	18008	ENSMUSP00000129124.2	597	Ptpn6	protein tyrosine phosphatase%2C non-receptor type 6	174	179	181	210	0.221017	0.255723	0.204684	0.260305	179.669	202.592	171.23	214.489	0.0126112	0.95657167566263401	0.990975	None	N
ENSMUSG00000004267	9621	ENSMUSP00000004378.8	434	Eno2	enolase 2%2C gamma neuronal	39253	35937	49113	42509	93.3244	96.0958	103.955	98.6254	40531.8	40673.5	46461.9	43417.6	0.14644	2.5135379215402601E-2	0.23091	None	N
ENSMUSG00000004268	8094	ENSMUSP00000004379.5	244	Emg1	EMG1 N1-specific pseudouridine methyltransferase	1088	1107	1208	1301	3.07474	3.51858	3.0393	3.58792	1123.45	1252.9	1142.79	1328.81	0.056693	0.69713068963723301	0.933061	None	N
ENSMUSG00000004270	41392	ENSMUSP00000004381.7	487	Lpcat3	lysophosphatidylcholine acyltransferase 3	1039	903	1038	1006	0.574172	0.561247	0.510683	0.542512	1072.85	1022.02	981.97	1027.5	-0.0604185	0.63157997056719595	0.911508	None	N
ENSMUSG00000004285	2795	ENSMUSP00000004396.6	119	Atp6v1f	ATPase%2C H+ transporting%2C lysosomal V1 subunit F	2547	2552	2631	2503	20.8444	23.4899	19.1694	19.9897	2629.98	2888.35	2488.98	2556.5	-0.129114	0.29453392663127798	0.739954	None	N
ENSMUSG00000004296	13971	ENSMUSP00000099860.3	335	Il12b	interleukin 12b	0	0	0	0	0	0	0	0	0	0	0	0		NA			N
ENSMUSG00000004317	165549	ENSMUSP00000111412.1	816	Clcn5	chloride channel%2C voltage-sensitive 5	663	762	702	473	0.0916072	0.118416	0.0863537	0.0637768	684.6	862.432	664.107	483.11	-0.429975	2.7970209678966199E-2	0.246039	None	N
ENSMUSG00000004319	72912	ENSMUSP00000091202.2	760	Clcn3	chloride channel%2C voltage-sensitive 3	9003	7765	10917	9659	2.82443	2.73984	3.04912	2.95707	9296.31	8788.43	10327.7	9865.45	0.159065	5.4151097807362297E-2	0.356974	None	N
ENSMUSG00000004328	30921	ENSMUSP00000104132.2	664	Hif3a	hypoxia inducible factor 3%2C alpha subunit	442	355	571	453	0.326973	0.295364	0.376056	0.327019	456.4	401.789	540.178	462.682	0.224624	0.19463202889362299	0.641337	None	N
ENSMUSG00000004341	7500	ENSMUSP00000004453.7	221	Gpx6	glutathione peroxidase 6	0	2	2	1	0	0.00686043	0.00543049	0.00297623	0	2.2636	1.89204	1.02137	0.44251	0.74610631026451502	0.951227	None	N
ENSMUSG00000004344	6303	ENSMUSP00000106117.2	221	Gpx5	glutathione peroxidase 5	0	2	1	0	0	0.00816329	0.0032309	0	0	2.2636	0.946021	0	-1.21353	0.80381336375707002			N
ENSMUSG00000004347	499300	ENSMUSP00000145508.1	766	Pde1c	phosphodiesterase 1C	412	349	472	375	0.0188746	0.0179824	0.0192509	0.0167648	425.423	394.998	446.522	383.015	0.0162207	0.92259047565405305	0.985167	None	N
ENSMUSG00000004356	80198	ENSMUSP00000004470.7	2789	Utp20	UTP20 small subunit processome component	1431	1350	1777	1584	0.408149	0.433065	0.451226	0.440879	1477.62	1527.93	1681.08	1617.86	0.134609	0.22869493304828101	0.679941	None	N
ENSMUSG00000004359	10244	ENSMUSP00000118799.1	167	Spic	Spi-C transcription factor (Spi-1/PU.1 related)	1	1	1	0	0.00223292	0.00251138	0.00198793	0	1.03258	1.1318	0.946021	0	-1.15429	0.80849875414482497			N
ENSMUSG00000004360	19174	ENSMUSP00000090291.4	648	9330159F19Rik	RIKEN cDNA 9330159F19 gene	4029	3202	4420	4708	4.80648	4.29627	4.6944	5.4809	4160.26	3624.03	4181.41	4808.63	0.207305	3.4164273984333603E-2	0.275945	None	N
ENSMUSG00000004364	75558	ENSMUSP00000130738.1	768	Cul3	cullin 3	6216	5181	6844	6231	1.8818	1.76407	1.84459	1.8408	6418.51	5863.86	6474.57	6364.18	0.0637746	0.43386561845162203	0.831779	None	N
ENSMUSG00000004366	1386	ENSMUSP00000004480.3	116	Sst	somatostatin	8851	5228	7598	6198	146.074	97.0409	111.637	99.8198	9139.36	5917.05	7187.87	6330.48	-0.155514	0.51703899564747702	0.868407	None	N
ENSMUSG00000004371	10487	ENSMUSP00000157240.1	140	Il11	interleukin 11	39	58	42	48	0.085066	0.142285	0.0815584	0.102169	40.2706	65.6444	39.7329	49.026	-0.253694	0.65925678474397198	0.921538	None	N
ENSMUSG00000004383	538942	ENSMUSP00000112617.1	756	Large1	LARGE xylosyl- and glucuronyltransferase 1	8790	7010	9572	8880	0.373069	0.334625	0.361686	0.367789	9076.37	7933.92	9055.32	9069.8	0.0914103	0.26990659020058699	0.717945	None	N
ENSMUSG00000004393	8854	ENSMUSP00000004507.4	546	Ddx56	DEAD (Asp-Glu-Ala-Asp) box polypeptide 56	1229	1183	1495	1268	3.17508	3.43738	3.43852	3.19674	1269.04	1338.92	1414.3	1295.1	0.0555625	0.62945505685522396	0.910896	None	N
ENSMUSG00000004394	4502	ENSMUSP00000004508.6	227	Tmed4	transmembrane p24 trafficking protein 4	2979	2559	2985	2840	15.1359	14.6234	13.5023	14.0812	3076.05	2896.28	2823.87	2900.7	-0.0613495	0.51890366684623102	0.868609	None	N
ENSMUSG00000004415	141451	ENSMUSP00000106732.1	438	Col26a1	collagen%2C type XXVI%2C alpha 1	127	179	176	170	0.0205372	0.0325559	0.0253383	0.0268269	131.138	202.592	166.5	173.634	0.0281693	0.95377619541505998	0.990117	None	N
ENSMUSG00000004446	24924	ENSMUSP00000125731.1	195	Bid	BH3 interacting domain death agonist	397	405	540	512	0.364347	0.418042	0.441211	0.458543	409.934	458.379	510.852	522.944	0.252092	0.195043908097769	0.641337	None	N
ENSMUSG00000004451	34490	ENSMUSP00000004565.8	206	Ralb	v-ral simian leukemia viral oncogene B	797	807	942	986	0.528576	0.601954	0.556196	0.638134	822.965	913.363	891.152	1007.07	0.128681	0.38258192961242998	0.79968	None	N
ENSMUSG00000004455	16996	ENSMUSP00000099587.4	323	Ppp1cc	protein phosphatase 1 catalytic subunit gamma	5121	4550	6085	5903	6.89209	6.88727	7.29095	7.75272	5287.84	5149.69	5756.54	6029.17	0.175105	1.6785523817619601E-2	0.181982	None	N
ENSMUSG00000004460	21790	ENSMUSP00000126828.2	358	Dnajb11	DnaJ heat shock protein family (Hsp40) member B11	2563	2270	2558	2349	2.69051	2.6801	2.39064	2.40632	2646.5	2569.19	2419.92	2399.21	-0.114156	0.229683380774446	0.680226	None	N
ENSMUSG00000004462	44456	ENSMUSP00000004576.6	552	Tbccd1	TBCC domain containing 1	828	736	949	876	0.426032	0.425922	0.434717	0.439847	854.975	833.005	897.774	894.724	0.0865676	0.53510807487745504	0.877252	None	N
ENSMUSG00000004473	4216	ENSMUSP00000004587.9	328	Clec11a	C-type lectin domain family 11%2C member a	191	170	231	234	1.03628	1.03736	1.11579	1.23892	197.223	192.406	218.531	239.002	0.231423	0.441119740987508	0.835967	None	N
ENSMUSG00000004500	8399	ENSMUSP00000123956.1	36	Zfp324	zinc finger protein 324	538	449	570	519	1.4652	1.37531	1.38203	1.37933	555.528	508.178	539.232	530.093	0.00720801	0.96487887553994001	0.992608	None	N
ENSMUSG00000004508	227361	ENSMUSP00000004622.5	666	Gab2	growth factor receptor bound protein 2-associated protein 2	1088	997	1125	1123	0.10946	0.112814	0.100764	0.110253	1123.45	1128.41	1064.27	1147	-0.0264631	0.83093444504502401	0.967755	None	N
ENSMUSG00000004530	66323	ENSMUSP00000004646.6	474	Coro1c	coronin%2C actin binding protein 1C	3406	3324	4112	3524	1.17469	1.28938	1.26258	1.18604	3516.96	3762.1	3890.04	3599.32	0.0414085	0.64295931866576805	0.915124	None	N
ENSMUSG00000004535	53052	ENSMUSP00000079548.4	814	Tax1bp1	Tax1 (human T cell leukemia virus type I) binding protein 1	6147	5605	6310	5786	2.65036	2.71804	2.42213	2.43447	6347.26	6343.74	5969.39	5909.67	-0.0953685	0.19462251388808499	0.641337	None	N
ENSMUSG00000004540	7671	ENSMUSP00000004655.7	475	Psg17	pregnancy specific glycoprotein 17	0	2	2	1	0	0.0067075	0.00530944	0.00290989	0	2.2636	1.89204	1.02137	0.385637	0.88480751203075603		None	N
ENSMUSG00000004542	8954	ENSMUSP00000004657.6	475	Psg19	pregnancy specific glycoprotein 19	0	1	0	0	0	0.0028732	0	0	0	1.1318	0	0	-1.62346	0.714400346080725			N
ENSMUSG00000004552	37200	ENSMUSP00000073072.6	397	Ctse	cathepsin E	23	19	36	29	0.0141425	0.0131399	0.0197074	0.0174014	23.7493	21.5042	34.0568	29.6198	0.492642	0.55133488917609397	0.882777	None	N
ENSMUSG00000004558	8888	ENSMUSP00000107259.3	357	Ndrg2	N-myc downstream regulated gene 2	30129	28251	32850	31965	77.5396	81.7735	75.2665	80.2784	31110.6	31974.5	31076.8	32648.2	0.0145567	0.83507899486900905	0.968782	None	N
ENSMUSG00000004561	8198	ENSMUSP00000047720.6	461	Mettl17	methyltransferase like 17	1431	1331	1621	1634	3.99277	4.17689	4.02667	4.4491	1477.62	1506.43	1533.5	1668.93	0.101773	0.43345057873232101	0.831779	None	N
ENSMUSG00000004562	21533	ENSMUSP00000091331.4	1517	Arhgef40	Rho guanine nucleotide exchange factor (GEF) 40	1772	1951	2015	1924	1.88236	2.33096	1.90564	1.99448	1829.73	2208.14	1906.23	1965.12	-0.0603328	0.61271688485079601	0.904676	None	N
ENSMUSG00000004565	28884	ENSMUSP00000004681.7	1327	Pnpla6	patatin-like phospholipase domain containing 6	4140	3716	4530	3993	3.27858	3.30979	3.19383	3.08582	4274.88	4205.77	4285.48	4078.35	-0.0199523	0.80449553848177302	0.962117	None	N
ENSMUSG00000004567	14776	ENSMUSP00000004683.6	580	Mcoln1	mucolipin 1	3480	3000	3705	3415	5.38722	5.22332	5.10625	5.15896	3593.38	3395.4	3505.01	3487.99	0.000706272	0.99315567974799301	0.998095	None	N
ENSMUSG00000004568	63596	ENSMUSP00000004684.6	1021	Arhgef18	rho/rac guanine nucleotide exchange factor (GEF) 18	3114	2821	3386	3152	1.12003	1.14118	1.08425	1.10633	3215.45	3192.81	3203.23	3219.37	0.00318872	0.96967711401725498	0.993973	None	N
ENSMUSG00000004591	91103	ENSMUSP00000039566.8	983	Pkn2	protein kinase N2	1579	1342	1618	1534	0.396453	0.378968	0.361673	0.375855	1630.44	1518.88	1530.66	1566.79	-0.02431	0.82381895696874896	0.967587	None	N
ENSMUSG00000004609	20213	ENSMUSP00000045458.5	334	Cd33	CD33 antigen	487	445	548	396	0.551113	0.566385	0.552103	0.437313	502.866	503.651	518.42	404.464	-0.12414	0.47476478396470001	0.85064	None	N
ENSMUSG00000004610	13718	ENSMUSP00000004729.3	255	Etfb	electron transferring flavoprotein%2C beta polypeptide	0	1	0	1	0	0.00187539	0	0.00162719	0	1.1318	0	1.02137	-0.145063	0.97677458611497303		None	N
ENSMUSG00000004612	1177	ENSMUSP00000068946.2	165	Nkg7	natural killer cell group 7 sequence	0	2	0	1	0	0.0437156	0	0.0189649	0	2.2636	0	1.02137	-1.16193	0.74627452485192003			N
ENSMUSG00000004626	12690	ENSMUSP00000125405.1	593	Stxbp2	syntaxin binding protein 2	3288	2821	3459	3247	5.9267	5.71905	5.55085	5.71148	3395.12	3192.81	3272.29	3316.4	-5.69941e-05	0.99946474166389898	1	None	N
ENSMUSG00000004630	2175	ENSMUSP00000121079.1	136	Pcp2	Purkinje cell protein 2 (L7)	0	0	0	0	0	0	0	0	0	0	0	0		NA			N
ENSMUSG00000004631	72858	ENSMUSP00000111242.1	437	Sgce	sarcoglycan%2C epsilon	1309	1090	1334	1226	0.410965	0.384886	0.372863	0.375614	1351.65	1233.66	1261.99	1252.2	-0.0406146	0.72153791073780404	0.942663	None	N
ENSMUSG00000004633	262257	ENSMUSP00000035908.7	468	Chn2	chimerin 2	993	1108	1173	1112	0.0866094	0.108691	0.0910839	0.0946468	1025.35	1254.03	1109.68	1135.77	-0.0208102	0.86192701376343595	0.974221	None	N
ENSMUSG00000004637	913054	ENSMUSP00000004756.7	414	Wwox	WW domain-containing oxidoreductase	2060	1767	2267	2140	0.0516076	0.0497878	0.0505622	0.0523173	2127.11	1999.89	2144.63	2185.74	0.0691495	0.50977217504502803	0.865153	None	N
ENSMUSG00000004642	17623	ENSMUSP00000075093.6	250	Slbp	stem-loop binding protein	700	582	691	743	0.908575	0.849622	0.798489	0.941103	722.805	658.708	653.701	758.881	0.0311589	0.83960506934988399	0.970221	None	N
ENSMUSG00000004651	68742	ENSMUSP00000004770.5	533	Tyr	tyrosinase	1	3	2	2	0.000332752	0.00112275	0.000592486	0.000649435	1.03258	3.3954	1.89204	2.04275	-0.157534	0.92324925482798303		None	N
ENSMUSG00000004654	12236	ENSMUSP00000068120.3	423	Ghrhr	growth hormone releasing hormone receptor	0	0	0	1	0	0	0	0.00182427	0	0	0	1.02137	1.3452	0.78751493674516504			N
ENSMUSG00000004655	12124	ENSMUSP00000004774.3	269	Aqp1	aquaporin 1	1311	1204	25	30	2.47343	2.55484	0.0419918	0.0552336	1353.71	1362.69	23.6505	30.6412	-5.6498	6.8503046314090199E-100	1.21387e-96	Down	Y
ENSMUSG00000004661	46441	ENSMUSP00000126889.1	240	Arid3b	AT rich interactive domain 3B (BRIGHT-like)	303	348	340	405	0.149239	0.192779	0.14909	0.194662	312.871	393.867	321.647	413.657	0.0574278	0.75340480956231703	0.95231	None	N
ENSMUSG00000004665	7479	ENSMUSP00000004784.4	305	Cnn2	calponin 2	246	296	272	273	0.752375	1.01819	0.740621	0.814793	254.014	335.013	257.318	278.835	-0.134708	0.56086383499395598	0.885818	None	N
ENSMUSG00000004667	3847	ENSMUSP00000004786.9	210	Polr2e	polymerase (RNA) II (DNA directed) polypeptide E	1744	1774	2047	2007	10.3697	11.8635	10.8359	11.6454	1800.82	2007.81	1936.51	2049.9	0.065992	0.58661518922072997	0.894557	None	N
ENSMUSG00000004668	492318	ENSMUSP00000040465.6	5034	Abca13	ATP-binding cassette%2C sub-family A (ABC1)%2C member 13	5	11	8	6	0.000232309	0.000574817	0.000330914	0.000272041	5.1629	12.4498	7.56817	6.12824	-0.357382	0.77931880369919504	0.959016	None	N
ENSMUSG00000004677	88000	ENSMUSP00000129220.1	2128	Myo9b	myosin IXb	5514	4988	6167	5720	1.43327	1.45823	1.42712	1.45091	5693.64	5645.42	5834.11	5842.26	0.042272	0.60223267677449199	0.900613	None	N
ENSMUSG00000004698	869516	ENSMUSP00000148224.1	975	Hdac9	histone deacetylase 9	2734	2018	3086	2599	0.0719223	0.0597071	0.0722751	0.0667201	2823.07	2283.97	2919.42	2654.55	0.125928	0.29481324027705302	0.74008	None	N
ENSMUSG00000004707	18787	ENSMUSP00000069319.7	654	Ly9	lymphocyte antigen 9	0	0	0	0	0	0	0	0	0	0	0	0		NA			N
ENSMUSG00000004709	50554	ENSMUSP00000141898.1	312	Cd244a	CD244 molecule A	2	8	8	2	0.000904934	0.00407115	0.00322259	0.000883085	2.06516	9.0544	7.56817	2.04275	-0.199616	0.90563686042565394		None	N
ENSMUSG00000004730	124837	ENSMUSP00000083971.5	931	Adgre1	adhesion G protein-coupled receptor E1	193	244	209	200	0.0353636	0.0502839	0.0340936	0.0357614	199.288	276.159	197.718	204.275	-0.240531	0.32112524777028101	0.758276	None	N
ENSMUSG00000004748	3966	ENSMUSP00000004868.5	166	Mtfp1	mitochondrial fission process 1	3412	2679	3381	3275	19.6788	17.3781	17.3605	18.4326	3523.16	3032.09	3198.5	3345	-0.00277426	0.98526286460690504	0.996492	None	N
ENSMUSG00000004768	22678	ENSMUSP00000085625.3	237	Rab23	RAB23%2C member RAS oncogene family	1506	1209	1552	1411	1.51902	1.37153	1.39366	1.38883	1555.06	1368.35	1468.23	1441.16	-0.00738015	0.94842689997935103	0.988901	None	N
ENSMUSG00000004771	22460	ENSMUSP00000129163.1	216	Rab11a	RAB11A%2C member RAS oncogene family	3988	3328	4351	4027	4.06151	3.81203	3.94503	4.00221	4117.93	3766.63	4116.14	4113.07	0.0614966	0.47166394911647103	0.84957	None	N
ENSMUSG00000004788	7148	ENSMUSP00000004910.5	351	Eif2b2	eukaryotic translation initiation factor 2B%2C subunit 2 beta	1325	1188	1254	1324	4.24008	4.27577	3.57259	4.13458	1368.17	1344.58	1186.31	1352.3	-0.0961778	0.42735483025559601	0.829075	None	N
ENSMUSG00000004789	24013	ENSMUSP00000152664.1	454	Dlst	dihydrolipoamide S-succinyltransferase (E2 component of 2-oxo-glutarate complex)	6217	5432	6402	6059	5.92212	5.81964	5.42925	5.63226	6419.54	6147.94	6056.43	6188.51	-0.0376373	0.61566478446606598	0.905644	None	N
ENSMUSG00000004791	11156	ENSMUSP00000152165.1	162	Pgf	placental growth factor	154	168	217	198	0.315758	0.387421	0.396115	0.396173	159.017	190.142	205.287	202.232	0.223583	0.53797538235557096	0.878991	None	N
ENSMUSG00000004798	79425	ENSMUSP00000004920.3	1037	Ulk2	unc-51 like kinase 2	5608	4945	6671	5812	1.61508	1.60174	1.71043	1.63341	5790.7	5596.75	6310.91	5936.23	0.105016	0.21363609162210601	0.665205	None	N
ENSMUSG00000004814	3113	ENSMUSP00000004936.6	119	Ccl24	chemokine (C-C motif) ligand 24	3	16	4	1	0.0220437	0.132228	0.0261668	0.00717049	3.09774	18.1088	3.78409	1.02137	-2.12501	0.14177695863726	0.562592	None	N
ENSMUSG00000004815	22980	ENSMUSP00000122837.1	169	Dgkq	diacylglycerol kinase%2C theta	1674	1561	1827	1773	1.66628	1.74757	1.61905	1.72221	1728.54	1766.74	1728.38	1810.9	0.0179936	0.86133903680090695	0.974221	None	N
ENSMUSG00000004821	18129	ENSMUSP00000004943.1	215	Tmed11	transmembrane p24 trafficking protein 11	0	0	0	0	0	0	0	0	0	0	0	0		NA			N
ENSMUSG00000004837	19520	ENSMUSP00000004959.2	217	Grap	GRB2-related adaptor protein	171	167	203	208	0.200382	0.2201	0.211781	0.237855	176.571	189.011	192.042	212.446	0.14587	0.51793260595225699	0.868407	None	N
ENSMUSG00000004842	14495	ENSMUSP00000004964.8	317	Pou1f1	POU domain%2C class 1%2C transcription factor 1	4	2	4	0	0.00631225	0.00354972	0.00561969	0	4.13032	2.2636	3.78409	0	-0.750621	0.77945023686819004		None	N
ENSMUSG00000004843	23599	ENSMUSP00000004965.6	213	Chmp2b	charged multivesicular body protein 2B	1985	1674	2280	2240	1.92402	1.82492	1.96749	2.11876	2049.67	1894.63	2156.93	2287.88	0.171934	9.6624297655633101E-2	0.477522	None	N
ENSMUSG00000004846	9630	ENSMUSP00000004968.4	741	Plod3	procollagen-lysine%2C 2-oxoglutarate 5-dioxygenase 3	1877	1657	1894	1845	4.45842	4.42669	4.0052	4.2766	1938.15	1875.39	1791.76	1884.44	-0.0531915	0.60106487470838499	0.899904	None	N
ENSMUSG00000004849	11143	ENSMUSP00000106709.1	158	Ap1s1	adaptor protein complex AP-1%2C sigma 1	6551	5651	7476	6637	13.4477	13.0469	13.6627	13.2953	6764.43	6395.8	7072.46	6778.86	0.0737866	0.31910224069738402	0.755948	None	N
ENSMUSG00000004864	10937	ENSMUSP00000156387.1	366	Mapk13	mitogen-activated protein kinase 13	36	17	31	31	0.0752917	0.0399883	0.057721	0.0632691	37.1728	19.2406	29.3267	31.6626	0.109727	0.89134279253364102	0.980941	None	N
ENSMUSG00000004865	35062	ENSMUSP00000116259.1	648	Srpk1	serine/arginine-rich protein specific kinase 1	3652	3074	3964	3878	2.38252	2.25554	2.30233	2.46888	3770.98	3479.15	3750.03	3960.89	0.0885539	0.29618591418933998	0.740413	None	N
ENSMUSG00000004872	95868	ENSMUSP00000084320.6	479	Pax3	paired box 3	1	29	2	1	0.000238599	0.00778228	0.000424841	0.000232838	1.03258	32.8222	1.89204	1.02137	-3.52941	4.9856734167051803E-2			N
ENSMUSG00000004880	27712	ENSMUSP00000005003.6	626	Lbr	lamin B receptor	641	661	735	674	0.529094	0.613644	0.54012	0.5429	661.883	748.12	695.326	688.406	-0.0264972	0.85653874718176803	0.973288	None	N
ENSMUSG00000004885	4711	ENSMUSP00000005019.5	138	Crabp2	cellular retinoic acid binding protein II	45	171	71	74	0.218495	0.933825	0.306913	0.350628	46.4661	193.538	67.1675	75.5817	-0.745934	8.7364317873089001E-2	0.456067	None	N
ENSMUSG00000004891	9374	ENSMUSP00000088493.5	1864	Nes	nestin	496	500	584	572	1.21032	1.37223	1.2687	1.36207	512.159	565.9	552.476	584.226	0.0767997	0.59481428732970298	0.896846	None	N
ENSMUSG00000004892	12700	ENSMUSP00000088491.5	883	Bcan	brevican	16626	16566	20763	20067	29.9452	33.558	33.2933	35.2701	17167.7	18749.4	19642.2	20495.9	0.16034	5.3975179596097302E-2	0.356817	None	N
ENSMUSG00000004894	5834	ENSMUSP00000005014.2	341	Hapln2	hyaluronan and proteoglycan link protein 2	1216	1531	1422	1290	4.76771	6.75136	4.96368	4.93573	1255.62	1732.79	1345.24	1317.57	-0.165484	0.21667799782383401	0.668027	None	N
ENSMUSG00000004895	26706	ENSMUSP00000005015.8	491	Prcc	papillary renal cell carcinoma (translocation-associated)	1751	1528	1970	1744	1.49975	1.47196	1.5022	1.45769	1808.05	1729.39	1863.66	1781.28	0.0431434	0.65827441120178898	0.920891	None	N
ENSMUSG00000004896	8117	ENSMUSP00000131552.1	108	Rrnad1	ribosomal RNA adenine dimethylase domain containing 1	2012	1586	1831	1772	5.6699	5.02678	4.59371	4.873	2077.55	1795.04	1732.17	1809.87	-0.129313	0.232743920431115	0.682446	None	N
ENSMUSG00000004897	9812	ENSMUSP00000005017.8	237	Hdgf	hepatoma-derived growth factor	5147	4586	5630	5604	11.9988	12.0243	11.6848	12.7488	5314.68	5190.44	5326.1	5723.78	0.072781	0.37898382295911998	0.797357	None	N
ENSMUSG00000004902	20759	ENSMUSP00000108302.2	320	Slc25a18	solute carrier family 25 (mitochondrial carrier)%2C member 18	2890	2625	3161	3061	3.18445	3.25316	3.10091	3.29143	2984.15	2970.98	2990.37	3126.43	0.0386331	0.89174162083361797	0.980941	None	N
ENSMUSG00000004929	12525	ENSMUSP00000005057.6	687	Thop1	thimet oligopeptidase 1	2017	1963	2460	2212	3.68359	4.03204	3.9997	3.94217	2082.71	2221.72	2327.21	2259.28	0.0918683	0.35345429226314901	0.782467	None	N
ENSMUSG00000004931	6287	ENSMUSP00000151985.1	571	Apba3	amyloid beta (A4) precursor protein-binding%2C family A%2C member 3	1016	798	962	951	3.69652	3.26544	3.11603	3.37649	1049.1	903.177	910.073	971.327	-0.0541278	0.69978375879125099	0.9337	None	N
ENSMUSG00000004933	10431	ENSMUSP00000113576.1	465	Matk	megakaryocyte-associated tyrosine kinase	9292	8094	11395	11002	20.3763	19.9627	22.2464	23.5437	9594.72	9160.79	10779.9	11237.2	0.231227	6.4880423720439203E-3	0.0973389	None	N
ENSMUSG00000004934	14658	ENSMUSP00000005064.7	507	Pias4	protein inhibitor of activated STAT 4	1250	1120	1320	1127	1.95064	1.96574	1.83387	1.71624	1290.72	1267.62	1248.75	1151.09	-0.0920369	0.398734210087338	0.810375	None	N
ENSMUSG00000004936	67862	ENSMUSP00000005066.8	393	Map2k1	mitogen-activated protein kinase kinase 1	12604	10847	14997	12668	4.24839	4.11212	4.50037	4.16687	13014.6	12276.6	14187.5	12938.8	0.101058	0.179792892697405	0.623605	None	N
ENSMUSG00000004937	16107	ENSMUSP00000005067.5	315	Sgta	small glutamine-rich tetratricopeptide repeat (TPR)-containing%2C alpha	5616	5007	6196	5532	7.97545	7.99734	7.83371	7.66647	5798.96	5666.93	5861.55	5650.24	0.00577397	0.94222136778154397	0.988556	None	N
ENSMUSG00000004939	3882	ENSMUSP00000005069.6	195	Nmrk2	nicotinamide riboside kinase 2	12	4	8	6	0.070708	0.0265086	0.0419667	0.0345004	12.3909	4.5272	7.56817	6.12824	-0.310211	0.77711088569828302	0.95795	None	N
ENSMUSG00000004945	29390	ENSMUSP00000005053.7	140	Tmem242	transmembrane protein 242	1361	1230	1459	1414	1.05926	1.07668	1.01094	1.07393	1405.34	1392.11	1380.25	1444.22	0.013663	0.89884026575905196	0.982389	None	N
ENSMUSG00000004947	38073	ENSMUSP00000106772.2	619	Dtx2	deltex 2%2C E3 ubiquitin ligase	595	526	587	587	0.357472	0.355428	0.313972	0.344151	614.385	595.327	555.315	599.547	-0.0674655	0.648070594990935	0.916824	None	N
ENSMUSG00000004948	8526	ENSMUSP00000005073.6	424	Zp3	zona pellucida glycoprotein 3	4	1	3	1	0.0107314	0.00301743	0.0071655	0.00261808	4.13032	1.1318	2.83806	1.02137	-0.4486	0.83093178772157605		None	N
ENSMUSG00000004951	1645	ENSMUSP00000005077.6	209	Hspb1	heat shock protein 1	153	212	157	147	2.12749	3.31553	1.94359	1.99471	157.985	239.942	148.525	150.142	-0.412071	0.14723083853142799	0.570189	None	N
ENSMUSG00000004952	27945	ENSMUSP00000037869.7	802	Rasa4	RAS p21 protein activator 4	393	560	373	371	0.321685	0.515545	0.271816	0.296345	405.804	633.808	352.866	378.93	-0.505481	2.4230412984097598E-2	0.226091	None	N
ENSMUSG00000004961	7777	ENSMUSP00000070322.5	386	Syt5	synaptotagmin V	6251	4926	6994	6612	18.3857	16.2954	18.314	18.9779	6454.65	5575.25	6616.47	6753.33	0.15218	0.15446181016729901	0.58397	None	N
ENSMUSG00000004980	8963	ENSMUSP00000067491.6	301	Hnrnpa2b1	heterogeneous nuclear ribonucleoprotein A2/B1	20044	17391	21844	22223	51.1533	49.9176	49.6306	55.3449	20697	19683.1	20664.9	22698	0.102753	0.22096392700481399	0.674308	None	N
ENSMUSG00000004988	4134	ENSMUSP00000144700.1	88	Fxyd4	FXYD domain-containing ion transport regulator 4	16	16	12	29	0.0885303	0.0995708	0.0591128	0.156587	16.5213	18.1088	11.3523	29.6198	0.238748	0.74917412805597705	0.951858	None	N
ENSMUSG00000004994	12586	ENSMUSP00000096177.3	385	Ccdc130	coiled-coil domain containing 130	614	551	777	764	1.11589	1.12628	1.2572	1.35498	634.004	623.622	735.059	780.33	0.268667	5.9810152072209598E-2	0.377332	None	N
ENSMUSG00000004996	7421	ENSMUSP00000122623.1	369	Mri1	methylthioribose-1-phosphate isomerase 1	555	481	1249	1092	1.7107	1.6675	3.42745	3.28464	573.081	544.396	1181.58	1115.34	1.03929	4.0666070716016702E-13	4.15732e-11	Up	Y
ENSMUSG00000005034	83417	ENSMUSP00000099573.3	351	Prkacb	protein kinase%2C cAMP dependent%2C catalytic%2C beta	15459	12819	17348	14935	4.23906	3.9535	4.23512	3.99649	15962.6	14508.6	16411.6	15254.2	0.0554547	0.53988105854716195	0.879631	None	N
ENSMUSG00000005043	12112	ENSMUSP00000115587.1	117	Sgsh	N-sulfoglucosamine sulfohydrolase (sulfamidase)	271	283	358	248	0.511795	0.601109	0.601918	0.45705	279.829	320.3	338.676	253.301	-0.0181252	0.93851410207344899	0.987926	None	N
ENSMUSG00000005045	51544	ENSMUSP00000030775.5	1952	Chd5	chromodomain helicase DNA binding protein 5	15856	12337	17615	16451	7.03652	6.15764	6.95945	7.1243	16372.6	13963	16664.2	16802.6	0.1416	8.5717135409006495E-2	0.45131	None	N
ENSMUSG00000005054	1954	ENSMUSP00000005185.6	98	Cstb	cystatin B	441	409	512	391	5.16246	5.38495	5.336	4.46663	455.367	462.906	484.363	399.357	-0.0546275	0.78122637527193906	0.959247	None	N
ENSMUSG00000005057	28410	ENSMUSP00000005188.9	621	Sh2b2	SH2B adaptor protein 2	405	306	361	342	0.326082	0.277098	0.258766	0.268709	418.195	346.331	341.514	349.31	-0.147288	0.45411164912303698	0.840257	None	N
ENSMUSG00000005069	18252	ENSMUSP00000108151.1	639	Pex5	peroxisomal biogenesis factor 5	2315	2211	2629	2471	2.90124	3.11646	2.93326	3.02197	2390.42	2502.41	2487.09	2523.82	0.0345102	0.72633551410034303	0.944037	None	N
ENSMUSG00000005078	15873	ENSMUSP00000113744.1	305	Jkamp	JNK1/MAPK8-associated membrane protein	1879	1763	1931	1736	2.70776	2.85743	2.47739	2.44129	1940.22	1995.36	1826.77	1773.11	-0.128413	0.18019501479809399	0.624212	None	N
ENSMUSG00000005087	90525	ENSMUSP00000106825.1	577	Cd44	CD44 antigen	136	130	232	178	0.0343647	0.0369452	0.0521903	0.0438914	140.431	147.134	219.477	181.805	0.481671	9.41601694271543E-2	0.471481	None	N
ENSMUSG00000005089	132126	ENSMUSP00000079100.3	572	Slc1a2	solute carrier family 1 (glial high affinity glutamate transporter)%2C member 2	124121	105122	160311	147967	21.4882	20.4686	24.7085	24.998	128165	118977	151658	151130	0.292961	2.6490435287385402E-3	0.0493539	None	N
ENSMUSG00000005102	86617	ENSMUSP00000005233.5	1648	Eif2ak4	eukaryotic translation initiation factor 2 alpha kinase 4	2405	2034	2695	2280	0.635118	0.60413	0.633616	0.58757	2483.35	2302.08	2549.53	2328.73	0.0276935	0.78317959607969101	0.959247	None	N
ENSMUSG00000005103	36409	ENSMUSP00000005234.9	606	Wdr1	WD repeat domain 1	9399	8294	10636	9156	5.90494	5.86054	5.94895	5.61339	9705.21	9387.15	10061.9	9351.7	0.0240941	0.77637094850386701	0.95795	None	N
ENSMUSG00000005107	153871	ENSMUSP00000116354.1	523	Slc2a9	solute carrier family 2 (facilitated glucose transporter)%2C member 9	600	559	728	766	0.0891943	0.0934626	0.0963485	0.111122	619.547	632.676	688.704	782.373	0.232163	0.21071861264444799	0.662008	None	N
ENSMUSG00000005124	31882	ENSMUSP00000005255.2	367	Wisp1	WNT1 inducible signaling pathway protein 1	31	18	14	20	0.0222412	0.0145248	0.00894238	0.0140027	32.01	20.3724	13.2443	20.4275	-0.639435	0.59136157787869803	0.894912	None	N
ENSMUSG00000005125	40323	ENSMUSP00000005256.6	394	Ndrg1	N-myc downstream regulated gene 1	5022	5188	5742	4376	2.84883	3.31001	2.89989	2.42244	5185.61	5871.78	5432.05	4469.53	-0.158972	0.15787793389614399	0.589243	None	N
ENSMUSG00000005131	32078	ENSMUSP00000150018.1	170	4930550C14Rik	RIKEN cDNA 4930550C14 gene	33	12	33	17	0.0235315	0.00962402	0.0209497	0.0118296	34.0751	13.5816	31.2187	17.3634	0.0251942	0.97195572257617202	0.994484	None	N
ENSMUSG00000005142	15013	ENSMUSP00000034121.9	1013	Man2b1	mannosidase 2%2C alpha B1	2250	2162	2476	1977	3.42813	3.70485	3.35856	2.93946	2323.3	2446.95	2342.35	2019.26	-0.128697	0.21366761366037201	0.665205	None	N
ENSMUSG00000005148	16346	ENSMUSP00000005279.6	446	Klf5	Kruppel-like factor 5	375	204	339	415	0.524762	0.321071	0.422337	0.566715	387.217	230.887	320.701	423.87	0.265198	0.22749006597788299	0.67968	None	N
ENSMUSG00000005150	6272	ENSMUSP00000091048.5	315	Wdr83	WD repeat domain containing 83	1380	1322	1433	1415	5.03287	5.42261	4.65276	5.03592	1424.96	1496.24	1355.65	1445.24	-0.0606818	0.60765871429538498	0.902147	None	N
ENSMUSG00000005161	5248	ENSMUSP00000105356.1	198	Prdx2	peroxiredoxin 2	5889	5529	6053	5790	25.6679	27.1041	23.4881	24.6271	6080.86	6257.73	5726.27	5913.76	-0.0840795	0.40202361427320699	0.813304	None	N
ENSMUSG00000005198	24641	ENSMUSP00000050771.9	1970	Polr2a	polymerase (RNA) II (DNA directed) polypeptide A	5769	4924	6042	4832	5.35531	5.14094	4.99336	4.3772	5956.95	5572.99	5715.86	4935.28	-0.114309	0.26010808771939598	0.711292	None	N
ENSMUSG00000005202	3102	ENSMUSP00000005334.2	403	Shbg	sex hormone binding globulin	0	1	1	1	0	0.00829356	0.00656491	0.00719592	0	1.1318	0.946021	1.02137	0.816707	0.86396765094657701		None	N
ENSMUSG00000005204	8970	ENSMUSP00000066581.1	568	Senp3	SUMO/sentrin specific peptidase 3	4272	3986	5091	4670	10.8939	11.4321	11.558	11.6212	4411.18	4511.36	4816.19	4769.82	0.103555	0.1910023360026	0.638694	None	N
ENSMUSG00000005220	204449	ENSMUSP00000127389.2	1047	Corin	corin	117	117	35	11	0.0130901	0.0147226	0.00348621	0.00120098	120.812	132.421	33.1107	11.2351	-2.50707	2.70764350940027E-5	0.00100422	Down	Y
ENSMUSG00000005225	50729	ENSMUSP00000112466.1	519	Plekha8	pleckstrin homology domain containing%2C family A (phosphoinositide binding specific) member 8	892	831	1040	967	0.402208	0.421432	0.417491	0.425499	921.061	940.526	983.862	987.669	0.0828765	0.50431799267017396	0.862755	None	N
ENSMUSG00000005232	16769	ENSMUSP00000005364.5	355	G6pc2	glucose-6-phosphatase%2C catalytic%2C 2	0	0	0	0	0	0	0	0	0	0	0	0		NA			N
ENSMUSG00000005233	12300	ENSMUSP00000005365.8	226	Spc25	SPC25%2C NDC80 kinetochore complex component%2C homolog (S. cerevisiae)	23	18	17	9	0.0427726	0.0376487	0.0281458	0.016333	23.7493	20.3724	16.0824	9.19237	-0.799673	0.21430773153622401	0.665421	None	N
ENSMUSG00000005237	128302	ENSMUSP00000104299.1	4462	Dnah2	dynein%2C axonemal%2C heavy chain 2	832	814	732	620	0.148331	0.16322	0.116184	0.107866	859.106	921.286	692.488	633.252	-0.424636	1.40313056111476E-3	0.0298644	None	N
ENSMUSG00000005251	21855	ENSMUSP00000019386.8	786	Ripk4	receptor-interacting serine-threonine kinase 4	146	148	46	31	0.152808	0.174218	0.0428625	0.031662	150.757	167.506	43.517	31.6626	-2.07919	1.2547009747902999E-6	5.95535e-05	Down	Y
ENSMUSG00000005262	23483	ENSMUSP00000111241.3	307	Ufd1	ubiquitin recognition factor in ER-associated degradation 1	3966	3778	4718	4111	3.86315	4.13896	4.09143	3.90771	4095.21	4275.94	4463.33	4198.87	0.0495311	0.55361636753523102	0.883486	None	N
ENSMUSG00000005267	31550	ENSMUSP00000121717.1	297	Zfp287	zinc finger protein 287	1154	953	1230	1149	0.83666	0.777099	0.793919	0.812922	1191.6	1078.61	1163.61	1173.56	0.0414967	0.73964646103027198	0.949041	None	N
ENSMUSG00000005268	171943	ENSMUSP00000121935.1	292	Prlr	prolactin receptor	244	263	7	20	0.03246	0.0393508	0.000829056	0.00259641	251.949	297.664	6.62215	20.4275	-4.35779	4.5195661808640902E-18	6.99787e-16	Down	Y
ENSMUSG00000005299	43145	ENSMUSP00000005431.5	738	Letm1	leucine zipper-EF-hand containing transmembrane protein 1	4204	3935	4648	4272	2.22882	2.34637	2.19385	2.21019	4340.96	4453.64	4397.11	4363.31	-0.0055306	0.943551958061562	0.988556	None	N
ENSMUSG00000005312	39498	ENSMUSP00000050191.5	582	Ubqln1	ubiquilin 1	8927	7625	10173	8694	5.16979	4.96646	5.24499	4.91329	9217.83	8629.98	9623.87	8879.83	0.0520584	0.52362731174552402	0.870427	None	N
ENSMUSG00000005320	16120	ENSMUSP00000005452.5	799	Fgfr4	fibroblast growth factor receptor 4	20	30	29	27	0.0283797	0.0478783	0.0366356	0.0373875	20.6516	33.954	27.4346	27.5771	0.0148482	0.97886978676348602	0.995728	None	N
ENSMUSG00000005338	34438	ENSMUSP00000106851.1	396	Cadm3	cell adhesion molecule 3	17462	14585	20822	18328	11.5984	10.8956	12.3127	11.8797	18030.9	16507.3	19698.1	18719.7	0.153552	8.0018501672262404E-2	0.437651	None	N
ENSMUSG00000005339	5931	ENSMUSP00000056882.5	250	Fcer1a	Fc receptor%2C IgE%2C high affinity I%2C alpha polypeptide	0	1	0	0	0	0.00433765	0	0	0	1.1318	0	0	-1.62749	0.74428402739535704			N
ENSMUSG00000005354	13960	ENSMUSP00000005487.5	166	Txn2	thioredoxin 2	3791	3582	4172	4028	6.21171	6.6012	6.08596	6.44069	3914.51	4054.11	3946.8	4114.1	0.016619	0.856966268405153	0.973301	None	N
ENSMUSG00000005355	6304	ENSMUSP00000005488.7	257	Casp14	caspase 14	0	0	0	0	0	0	0	0	0	0	0	0	0	1		None	N
ENSMUSG00000005357	34270	ENSMUSP00000005490.8	561	Slc1a6	solute carrier family 1 (high affinity aspartate/glutamate transporter)%2C member 6	574	524	615	620	0.383125	0.393369	0.365453	0.403837	592.7	593.063	581.803	633.252	0.0349734	0.84938075319791495	0.972358	None	N
ENSMUSG00000005360	76641	ENSMUSP00000005493.7	543	Slc1a3	solute carrier family 1 (glial high affinity glutamate transporter)%2C member 3	25887	23757	31130	29987	7.72615	7.97468	8.27158	8.73373	26730.4	26888.2	29449.6	30627.9	0.164084	2.5544382961210199E-2	0.233189	None	N
ENSMUSG00000005362	19877	ENSMUSP00000108865.3	445	Crbn	cereblon	1334	1234	1655	1335	1.53514	1.59715	1.69558	1.4992	1377.46	1396.64	1565.67	1363.53	0.0788397	0.54817973447159796	0.882777	None	N
ENSMUSG00000005364	38681	ENSMUSP00000144718.1	415	Il5ra	interleukin 5 receptor%2C alpha	2	0	1	0	0.0011827	0	0.000526469	0	2.06516	0	0.946021	0	-1.10637	0.66627862336423105			N
ENSMUSG00000005370	15831	ENSMUSP00000005503.3	1358	Msh6	mutS homolog 6	868	857	992	874	1.25416	1.39269	1.27607	1.23234	896.279	969.953	938.453	892.681	-0.0268118	0.83315424301442897	0.968484	None	N
ENSMUSG00000005371	74433	ENSMUSP00000005504.8	930	Fbxo11	F-box protein 11	6186	5038	6987	6521	1.90102	1.74131	1.91159	1.95559	6387.53	5702.01	6609.85	6660.38	0.134216	0.101154342907529	0.486346	None	N
ENSMUSG00000005373	48493	ENSMUSP00000005507.3	864	Mlxipl	MLX interacting protein-like	276	236	255	267	0.130189	0.125203	0.107086	0.122902	284.992	267.105	241.235	272.707	-0.104414	0.60370038446019902	0.900897	None	N
ENSMUSG00000005374	16104	ENSMUSP00000115011.1	442	Tbl2	transducin (beta)-like 2	1411	1203	1562	1450	2.00418	1.92183	1.97523	2.00984	1456.97	1361.56	1477.69	1480.99	0.0696879	0.51003302538741202	0.865306	None	N
ENSMUSG00000005378	12003	ENSMUSP00000071600.3	259	Bud23	BUD23%2C rRNA methyltransferase and ribosome maturation factor	1521	1469	1706	1637	2.89856	3.14858	2.89441	3.0443	1570.55	1662.61	1613.91	1671.99	0.0234545	0.831877390173142	0.968307	None	N
ENSMUSG00000005397	74719	ENSMUSP00000005532.7	1245	Nid1	nidogen 1	434	620	381	304	0.132862	0.213473	0.10384	0.0908177	448.139	701.716	360.434	310.498	-0.775567	5.5062838361312201E-4	0.0139832	None	N
ENSMUSG00000005410	18871	ENSMUSP00000126135.1	734	Mcm5	minichromosome maintenance complex component 5	154	150	222	143	0.186667	0.204493	0.239568	0.169149	159.017	169.77	210.017	146.057	0.117453	0.63062445968037195	0.910896	None	N
ENSMUSG00000005413	6969	ENSMUSP00000005548.6	289	Hmox1	heme oxygenase 1	162	201	205	179	0.531725	0.742007	0.599037	0.573338	167.278	227.492	193.934	182.826	-0.0657061	0.81631889878405695	0.965197	None	N
ENSMUSG00000005417	119556	ENSMUSP00000071914.6	1037	Mprip	myosin phosphatase Rho interacting protein	17782	16558	21791	19549	3.40214	3.56303	3.71173	3.6499	18361.3	18740.4	20614.8	19966.8	0.129372	8.4610897907678104E-2	0.449193	None	N
ENSMUSG00000005442	26456	ENSMUSP00000132351.1	2510	Cic	capicua transcriptional repressor	10723	8659	11683	9735	9.27118	8.42027	8.99292	8.21372	11072.3	9800.26	11052.4	9943.08	0.00843277	0.92951314837816201	0.987008	None	N
ENSMUSG00000005447	2938	ENSMUSP00000005583.5	232	Pafah1b3	platelet-activating factor acetylhydrolase%2C isoform 1b%2C subunit 3	233	241	230	192	1.81404	2.11032	1.59421	1.45874	240.591	272.764	217.585	196.104	-0.310632	0.2819683197599	0.727643	None	N
ENSMUSG00000005465	12296	ENSMUSP00000005601.7	623	Il27ra	interleukin 27 receptor%2C alpha	59	73	93	87	0.109757	0.152736	0.154024	0.157937	60.9222	82.6214	87.98	88.8595	0.302742	0.45981238008367498	0.842473	None	N
ENSMUSG00000005469	23451	ENSMUSP00000005606.6	351	Prkaca	protein kinase%2C cAMP dependent%2C catalytic%2C alpha	9042	8186	9814	8425	8.81954	8.98034	8.52227	8.0193	9336.58	9264.92	9284.25	8605.08	-0.0562522	0.47597645665924199	0.851721	None	N
ENSMUSG00000005470	14691	ENSMUSP00000005607.8	202	Asf1b	anti-silencing function 1B histone chaperone	60	31	54	37	0.0934206	0.0542866	0.0748536	0.0562184	61.9547	35.0858	51.0852	37.7908	-0.128515	0.80497788726338104	0.962117	None	N
ENSMUSG00000005474	7949	ENSMUSP00000142570.1	134	Myl10	myosin%2C light chain 10%2C regulatory	0	0	0	1	0	0	0	0.00280812	0	0	0	1.02137	1.3429	0.77084212974065802			N
ENSMUSG00000005481	11716	ENSMUSP00000148329.1	427	Ddx39	DEAD (Asp-Glu-Ala-Asp) box polypeptide 39	669	717	777	800	1.30614	1.57443	1.35055	1.52419	690.795	811.501	735.059	817.099	0.0474397	0.76019862079812495	0.954011	None	N
ENSMUSG00000005483	4461	ENSMUSP00000005620.8	340	Dnajb1	DnaJ heat shock protein family (Hsp40) member B1	1543	1502	1704	1697	7.91182	8.66204	7.77872	8.49137	1593.27	1699.96	1612.02	1733.27	0.0226676	0.829219818445602	0.967755	None	N
ENSMUSG00000005493	48990	ENSMUSP00000005630.4	958	Msh4	mutS homolog 4	2	8	4	0	0.000933824	0.00420112	0.00166274	0	2.06516	9.0544	3.78409	0	-1.5287	0.35329846357154898	0.782339	None	N
ENSMUSG00000005501	63433	ENSMUSP00000038533.4	1146	Usp40	ubiquitin specific peptidase 40	1565	1537	1898	1783	0.564341	0.623363	0.609328	0.627428	1615.99	1739.58	1795.55	1821.11	0.108355	0.30263563311921698	0.744246	None	N
ENSMUSG00000005503	4881	ENSMUSP00000031787.7	416	Evx1	even-skipped homeobox 1	0	0	0	0	0	0	0	0	0	0	0	0		NA			N
ENSMUSG00000005505	6887	ENSMUSP00000107089.1	534	Kbtbd4	kelch repeat and BTB (POZ) domain containing 4	1687	1512	1679	1646	5.60309	5.64813	4.96468	5.33492	1741.96	1711.28	1588.37	1681.18	-0.0791168	0.44240509892409902	0.835967	None	N
ENSMUSG00000005506	79116	ENSMUSP00000064323.6	487	Celf1	CUGBP%2C Elav-like family member 1	11599	9795	13512	12125	3.3535	3.1851	3.47797	3.42094	11976.9	11086	12782.6	12384.2	0.125906	0.16015977705333101	0.592766	None	N
ENSMUSG00000005510	10194	ENSMUSP00000005647.3	263	Ndufs3	NADH:ubiquinone oxidoreductase core subunit S3	3790	3331	4171	3938	8.50427	8.40645	8.33232	8.62302	3913.47	3770.03	3945.85	4022.17	0.0523099	0.52243738288736097	0.870074	None	N
ENSMUSG00000005514	65294	ENSMUSP00000121531.1	273	Por	P450 (cytochrome) oxidoreductase	3305	3390	3909	3288	1.15782	1.3357	1.21917	1.12405	3412.67	3836.8	3698	3358.28	-0.0385107	0.67776971825678201	0.926675	None	N
ENSMUSG00000005533	280842	ENSMUSP00000005671.8	1369	Igf1r	insulin-like growth factor I receptor	3885	3660	4289	4019	0.316426	0.335275	0.311003	0.319436	4011.57	4142.39	4057.49	4104.9	0.00154686	0.98575656399356604	0.996492	None	N
ENSMUSG00000005534	157557	ENSMUSP00000088837.4	1372	Insr	insulin receptor	3331	3097	3863	3385	0.483593	0.505692	0.499295	0.479567	3439.52	3505.19	3654.48	3457.35	0.0344553	0.71215154076195297	0.938628	None	N
ENSMUSG00000005540	12439	ENSMUSP00000005678.4	331	Fcer2a	Fc receptor%2C IgE%2C low affinity II%2C alpha polypeptide	132	108	176	177	0.242734	0.223368	0.288136	0.317626	136.3	122.234	166.5	180.783	0.424744	0.15134528003152201	0.578981	None	N
ENSMUSG00000005547	8244	ENSMUSP00000005685.8	494	Cyp2a5	cytochrome P450%2C family 2%2C subfamily a%2C polypeptide 5	0	0	1	4	0	0	0.0024702	0.0108305	0	0	0.946021	4.0855	3.63639	3.0573499990425999E-2	0.259956	None	N
ENSMUSG00000005553	13326	ENSMUSP00000005692.6	1034	Atp4a	ATPase%2C H+/K+ exchanging%2C gastric%2C alpha polypeptide	73	49	67	70	0.125304	0.0945973	0.102387	0.117254	75.3783	55.4582	63.3834	71.4962	0.0418566	0.92837227450592397	0.986754	None	N
ENSMUSG00000005566	31922	ENSMUSP00000005705.7	834	Trim28	tripartite motif-containing 28	6251	5667	7030	6394	4.47922	4.56716	4.48472	4.47106	6454.65	6413.91	6650.53	6530.67	0.0346461	0.63184828843805196	0.911508	None	N
ENSMUSG00000005575	3156	ENSMUSP00000132604.2	86	Ube2m	ubiquitin-conjugating enzyme E2M	4527	4123	4567	4263	32.8107	33.6093	29.4689	30.1513	4674.49	4666.41	4320.48	4354.12	-0.106783	0.20407234353621601	0.653808	None	N
ENSMUSG00000005580	132970	ENSMUSP00000113421.1	1116	Adcy9	adenylate cyclase 9	4380	3840	5651	4754	0.753465	0.742951	0.86545	0.798057	4522.7	4346.11	5345.97	4855.61	0.20202	4.6241282031304301E-2	0.326887	None	N
ENSMUSG00000005583	163047	ENSMUSP00000005722.8	464	Mef2c	myocyte enhancer factor 2C	6369	4595	7504	8210	0.893513	0.725029	0.937239	1.12398	6576.5	5200.62	7098.94	8385.48	0.394505	4.7621299217702798E-4	0.0122891	None	N
ENSMUSG00000005609	27427	ENSMUSP00000005749.5	1173	Ctr9	CTR9 homolog%2C Paf1/RNA polymerase II complex component	2725	2413	3099	2938	2.27264	2.2634	2.30098	2.39112	2813.78	2731.03	2931.72	3000.8	0.0973351	0.25409892788579802	0.704652	None	N
ENSMUSG00000005610	15281	ENSMUSP00000124551.1	906	Eif4g2	eukaryotic translation initiation factor 4%2C gamma 2	25766	23100	27169	24832	38.569	38.8904	36.207	36.2734	26605.4	26144.6	25702.5	25362.8	-0.0468342	0.53703076495319602	0.87834	None	N
ENSMUSG00000005611	114196	ENSMUSP00000005751.6	856	Mrvi1	MRV integration site 1	95	237	113	108	0.019029	0.0533925	0.0201511	0.0211106	98.095	268.237	106.9	110.308	-0.751629	5.4010230814337999E-2	0.356817	None	N
ENSMUSG00000005615	44150	ENSMUSP00000078721.4	367	Pcyt1a	phosphate cytidylyltransferase 1%2C choline%2C alpha isoform	1355	1369	1521	1301	0.702023	0.797729	0.701567	0.657771	1399.14	1549.43	1438.9	1328.81	-0.0907562	0.45350978175474399	0.840169	None	N
ENSMUSG00000005621	51484	ENSMUSP00000102976.2	1262	Zfp592	zinc finger protein 592	1867	1588	2038	1786	0.829497	0.793525	0.806125	0.77435	1927.83	1797.3	1927.99	1824.17	0.0103395	0.92363003237076802	0.985604	None	N
ENSMUSG00000005625	9921	ENSMUSP00000102857.1	376	Psmd4	proteasome (prosome%2C macropain) 26S subunit%2C non-ATPase%2C 4	3708	3361	4146	3889	8.54923	8.71557	8.51029	8.75005	3828.8	3803.98	3922.2	3972.12	0.0485691	0.59001378244755798	0.894912	None	N
ENSMUSG00000005628	4734	ENSMUSP00000005769.6	345	Tmod4	tropomodulin 4	75	74	90	89	0.36239	0.402148	0.387155	0.419653	77.4434	83.7532	85.1419	90.9023	0.127323	0.73100935087559504	0.94605	None	N
ENSMUSG00000005640	19151	ENSMUSP00000029711.2	1300	Insrr	insulin receptor-related receptor	0	0	0	0	0	0	0	0	0	0	0	0		NA			N
ENSMUSG00000005649	10756	ENSMUSP00000005791.7	173	Cabp5	calcium binding protein 5	0	0	0	0	0	0	0	0	0	0	0	0	0	1		None	N
ENSMUSG00000005656	49355	ENSMUSP00000005798.8	406	Snx6	sorting nexin 6	1438	1358	1679	1502	0.666454	0.707866	0.692772	0.679308	1484.85	1536.99	1588.37	1534.1	0.0475425	0.64523944006478096	0.915913	None	N
ENSMUSG00000005667	20218	ENSMUSP00000145222.1	97	Mthfd2	methylenetetrahydrofolate dehydrogenase (NAD+ dependent)%2C methenyltetrahydrofolate cyclohydrolase	203	195	229	229	0.229668	0.24813	0.230658	0.252828	209.614	220.701	216.639	233.895	0.066204	0.76565909390025899	0.956616	None	N
ENSMUSG00000005672	81807	ENSMUSP00000116465.2	975	Kit	KIT proto-oncogene receptor tyrosine kinase	5255	3998	5572	5031	1.46935	1.25729	1.38705	1.37275	5426.2	4524.94	5271.23	5138.53	0.0647639	0.51969205856189804	0.868609	None	N
ENSMUSG00000005674	6504	ENSMUSP00000005817.2	308	Tomm40l	translocase of outer mitochondrial membrane 40-like	500	518	569	651	1.75846	2.04895	1.78157	2.23423	516.29	586.273	538.286	664.915	0.125907	0.45220079974203198	0.840169	None	N
ENSMUSG00000005677	6732	ENSMUSP00000137683.1	221	Nr1i3	nuclear receptor subfamily 1%2C group I%2C member 3	1	1	0	1	0.00339781	0.00382154	0	0.00331577	1.03258	1.1318	0	1.02137	-1.11155	0.73314846504875897			N
ENSMUSG00000005681	1326	ENSMUSP00000106953.1	102	Apoa2	apolipoprotein A-II	0	0	1	1	0	0	0.0153577	0.0168339	0	0	0.946021	1.02137	2.30624	0.633418790348933			N
ENSMUSG00000005682	18024	ENSMUSP00000005825.6	1200	Pan2	PAN2 poly(A) specific ribonuclease subunit	1854	1696	2059	1769	2.35289	2.42079	2.32635	2.19081	1914.4	1919.53	1947.86	1806.81	-0.0298678	0.74916502112421801	0.951858	None	N
ENSMUSG00000005683	24746	ENSMUSP00000005826.7	464	Cs	citrate synthase	12847	11127	14096	12567	11.8752	11.5679	11.6001	11.3359	13265.5	12593.5	13335.1	12835.6	0.0172557	0.806614586086986	0.962146	None	N
ENSMUSG00000005686	44200	ENSMUSP00000130495.1	766	Ampd3	adenosine monophosphate deaminase 3	427	445	529	485	0.220978	0.259012	0.243727	0.244933	440.911	503.651	500.445	495.366	0.0771686	0.61243833389296798	0.904619	None	N
ENSMUSG00000005687	7512	ENSMUSP00000005830.8	225	Bcas2	breast carcinoma amplified sequence 2	1991	1670	2406	2168	6.06259	5.71931	6.52245	6.44216	2055.86	1890.11	2276.13	2214.34	0.186227	5.5261895029669099E-2	0.361314	None	N
ENSMUSG00000005696	26878	ENSMUSP00000141070.1	126	Sh2d1a	SH2 domain containing 1A	4	10	2	3	0.00340413	0.00957163	0.00151532	0.00249145	4.13032	11.318	1.89204	3.06412	-1.64021	0.373900352019361			N
ENSMUSG00000005698	46355	ENSMUSP00000005841.9	736	Ctcf	CCCTC-binding factor	3409	2928	3933	3643	1.68218	1.62501	1.72782	1.75425	3520.06	3313.91	3720.7	3720.87	0.122692	0.138452505931178	0.558291	None	N
ENSMUSG00000005699	2349	ENSMUSP00000096043.2	330	Pard6a	par-6 family cell polarity regulator alpha	653	547	709	757	6.35877	5.99083	6.14658	7.19351	674.274	619.095	670.729	773.18	0.157916	0.292946205186568	0.738875	None	N
ENSMUSG00000005705	70696	ENSMUSP00000142044.1	131	Agrp	agouti related neuropeptide	1656	1330	1830	1604	0.535807	0.483993	0.527141	0.506451	1709.95	1505.29	1731.22	1638.28	0.0672895	0.54819808360118805	0.882777	None	N
ENSMUSG00000005716	15287	ENSMUSP00000112598.1	110	Pvalb	parvalbumin	1238	1091	1244	1446	1.85243	1.83605	1.65718	2.11142	1278.33	1234.79	1176.85	1476.91	0.0785008	0.86662044029818297	0.975107	None	N
ENSMUSG00000005718	15194	ENSMUSP00000005862.7	338	Tfap4	transcription factor AP4	232	199	331	302	0.349268	0.336949	0.443636	0.443673	239.558	225.228	313.133	308.455	0.419026	4.7306739743079598E-2	0.331167	None	N
ENSMUSG00000005732	8949	ENSMUSP00000111309.3	203	Ranbp1	RAN binding protein 1	922	747	1065	1056	2.35667	2.14748	2.42351	2.63401	952.038	845.455	1007.51	1078.57	0.214068	0.111256518908255	0.509276	None	N
ENSMUSG00000005763	88597	ENSMUSP00000124297.1	177	Cd247	CD247 antigen	12	21	9	13	0.00309817	0.00609794	0.00206868	0.00327531	12.3909	23.7678	8.51419	13.2779	-0.729789	0.38976245419232303	0.804655	None	N
ENSMUSG00000005774	7487	ENSMUSP00000117963.1	658	Rfx5	regulatory factor X%2C 5 (influences HLA class II expression)	1679	1358	1599	1563	5.12962	4.66632	4.34922	4.65993	1733.7	1536.99	1512.69	1596.41	-0.0736717	0.51725422111404096	0.868407	None	N
ENSMUSG00000005779	2869	ENSMUSP00000005923.6	264	Psmb4	proteasome (prosome%2C macropain) subunit%2C beta type 4	3587	3296	3691	3720	28.5985	29.5556	26.199	28.9428	3703.86	3730.41	3491.76	3799.51	-0.0281278	0.78779608993852401	0.959658	None	N
ENSMUSG00000005800	10030	ENSMUSP00000018765.2	465	Mmp8	matrix metallopeptidase 8	0	0	0	1	0	0	0	0.0022255	0	0	0	1.02137	1.3452	0.78751493674516504			N
ENSMUSG00000005802	21431	ENSMUSP00000005952.4	430	Slc30a4	solute carrier family 30 (zinc transporter)%2C member 4	2676	2184	2668	2472	2.85618	2.62176	2.53521	2.57474	2763.18	2471.85	2523.98	2524.84	-0.0524959	0.64510005516297397	0.915796	None	N
ENSMUSG00000005803	44333	ENSMUSP00000005953.4	450	Sqor	sulfide quinone oxidoreductase	256	286	240	225	0.132086	0.165967	0.110244	0.113288	264.34	323.695	227.045	229.809	-0.363247	0.114731846354859	0.516547	None	N
ENSMUSG00000005804	10973	ENSMUSP00000005954.8	172	Bloc1s6	biogenesis of lysosomal organelles complex-1%2C subunit 6%2C pallidin	1436	1390	1769	1435	2.99345	3.25891	3.28302	2.91914	1482.78	1573.2	1673.51	1465.67	0.0393463	0.72893735489033695	0.94513	None	N
ENSMUSG00000005813	30560	ENSMUSP00000029804.8	386	Metap1	methionyl aminopeptidase 1	2034	1721	2337	1958	1.52244	1.44881	1.55731	1.43017	2100.27	1947.83	2210.85	1999.85	0.056814	0.58181537693156904	0.892978	None	N
ENSMUSG00000005823	13812	ENSMUSP00000156910.1	569	Gpr108	G protein-coupled receptor 108	1318	1230	1225	1155	2.18274	2.29103	1.80613	1.86661	1360.94	1392.11	1158.88	1179.69	-0.235381	3.6662592010750901E-2	0.287406	None	N
ENSMUSG00000005824	4686	ENSMUSP00000005976.6	239	Tnfsf14	tumor necrosis factor (ligand) superfamily%2C member 14	0	0	1	0	0	0	0.00434578	0	0	0	0.946021	0	1.28937	0.79629010238909403			N
ENSMUSG00000005836	33572	ENSMUSP00000041774.7	589	Gata6	GATA binding protein 6	7	15	1	19	0.0047694	0.0114947	0.000606587	0.0126329	7.22805	16.977	0.946021	19.4061	-0.252371	0.86689582009419097	0.975107	None	N
ENSMUSG00000005846	10362	ENSMUSP00000113431.1	452	Rsl1d1	ribosomal L1 domain containing 1	2355	2079	2577	2506	5.19864	5.16171	5.06456	5.39841	2431.72	2353.01	2437.9	2559.56	0.062536	0.52512824459865204	0.871824	None	N
ENSMUSG00000005864	18370	ENSMUSP00000006020.7	664	Cnga2	cyclic nucleotide gated channel alpha 2	12	7	6	7	0.0149422	0.00980328	0.00665139	0.00850584	12.3909	7.9226	5.67613	7.14962	-0.668382	0.51734702062569005	0.868407	None	N
ENSMUSG00000005871	101266	ENSMUSP00000111447.3	2808	Apc	adenomatosis polyposis coli	13539	12225	17938	14741	3.0582	3.10576	3.60729	3.24931	13980.1	13836.3	16969.7	15056.1	0.203348	2.3094152290726901E-2	0.220674	None	N
ENSMUSG00000005873	28527	ENSMUSP00000006027.5	189	Reep5	receptor accessory protein 5	17293	15224	17644	16821	13.8662	13.7295	12.5954	13.1621	17856.4	17230.5	16691.6	17180.5	-0.050887	0.45860996281468602	0.841744	None	N
ENSMUSG00000005881	10235	ENSMUSP00000006035.6	383	Ergic3	ERGIC and golgi 3	5164	4479	5130	4616	11.5409	11.2584	10.207	10.0671	5332.24	5069.33	4853.09	4714.66	-0.120603	0.15404364983359201	0.583536	None	N
ENSMUSG00000005882	83417	ENSMUSP00000105264.4	295	Uqcc1	ubiquinol-cytochrome c reductase complex assembly factor 1	2059	1945	2630	2034	0.564605	0.599857	0.642054	0.544283	2126.08	2201.35	2488.04	2077.47	0.0777118	0.49044737608173	0.85733	None	N
ENSMUSG00000005883	15877	ENSMUSP00000059056.9	396	Spo11	SPO11 meiotic protein covalently bound to DSB	2	7	10	1	0.0028814	0.0113426	0.0128263	0.00140592	2.06516	7.9226	9.46021	1.02137	0.0817433	0.96157262626193796		None	N
ENSMUSG00000005886	234979	ENSMUSP00000069509.6	1393	Ncoa2	nuclear receptor coactivator 2	5108	4399	5570	4801	0.497238	0.481623	0.482722	0.456069	5274.41	4978.79	5269.34	4903.62	-0.0113394	0.90905067963616104	0.983804	None	N
ENSMUSG00000005891	7348	ENSMUSP00000021779.6	227	Prl4a1	prolactin family 4%2C subfamily a%2C member 1	0	0	0	0	0	0	0	0	0	0	0	0		NA			N
ENSMUSG00000005892	2590	ENSMUSP00000006046.4	256	Trh	thyrotropin releasing hormone	28	50	22	21	0.247287	0.496653	0.172979	0.180987	28.9122	56.59	20.8125	21.4489	-1.01204	4.4837878324965601E-2	0.321093	None	N
ENSMUSG00000005893	82905	ENSMUSP00000109087.1	596	Nr2c2	nuclear receptor subfamily 2%2C group C%2C member 2	2909	2586	3602	2653	0.802612	0.802473	0.884776	0.714307	3003.77	2926.84	3407.57	2709.71	0.044901	0.74219032467465695	0.949866	None	N
ENSMUSG00000005897	49189	ENSMUSP00000100927.2	590	Nr2c1	nuclear receptor subfamily 2%2C group C%2C member 1	536	530	657	540	0.249252	0.277198	0.271999	0.24505	553.462	599.854	621.536	551.542	0.025442	0.86823508342491196	0.975107	None	N
ENSMUSG00000005899	25475	ENSMUSP00000006053.6	823	Smpd4	sphingomyelin phosphodiesterase 4	4799	3991	5425	5094	4.30903	4.03042	4.33667	4.46347	4955.35	4517.02	5132.17	5202.88	0.125503	0.11934316683797599	0.526351	None	N
ENSMUSG00000005907	41167	ENSMUSP00000113304.1	1284	Pex1	peroxisomal biogenesis factor 1	1241	1155	1537	1284	0.689549	0.721798	0.760318	0.696216	1281.43	1307.23	1454.03	1311.44	0.095774	0.38180875428904398	0.799407	None	N
ENSMUSG00000005917	8134	ENSMUSP00000006071.7	355	Otx1	orthodenticle homeobox 1	248	250	179	203	0.697413	0.790712	0.448146	0.557083	256.08	282.95	169.338	207.339	-0.517462	5.7766489953822997E-2	0.370878	None	N
ENSMUSG00000005936	17600	ENSMUSP00000156936.1	419	Kctd20	potassium channel tetramerisation domain containing 20	3558	2911	4083	3829	4.62419	4.25512	4.7243	4.85625	3673.92	3294.67	3862.61	3910.84	0.157352	6.7384268761548002E-2	0.401831	None	N
ENSMUSG00000005947	56864	ENSMUSP00000006101.3	1167	Itgae	integrin alpha E%2C epithelial-associated	24	22	15	37	0.0096542	0.00995332	0.00537186	0.0145242	24.7819	24.8996	14.1903	37.7908	0.0614178	0.93185271748933496	0.987439	None	N
ENSMUSG00000005949	15447	ENSMUSP00000006103.2	367	Ctns	cystinosis%2C nephropathic	1363	1178	1486	1329	2.01834	1.96193	1.95905	1.92048	1407.41	1333.26	1405.79	1357.41	0.0116869	0.91497541341630695	0.984174	None	N
ENSMUSG00000005950	12265	ENSMUSP00000006104.3	455	P2rx5	purinergic receptor P2X%2C ligand-gated ion channel%2C 5	165	155	130	158	0.307722	0.325122	0.215847	0.287553	170.376	175.429	122.983	161.377	-0.282822	0.48158836695092999	0.853944	None	N
ENSMUSG00000005951	25052	ENSMUSP00000006105.6	476	Shpk	sedoheptulokinase	404	270	317	348	0.368877	0.277271	0.257684	0.310074	417.162	305.586	299.889	355.438	-0.143359	0.49729814053427601	0.861418	None	N
ENSMUSG00000005952	26951	ENSMUSP00000099585.2	839	Trpv1	transient receptor potential cation channel%2C subfamily V%2C member 1	5	7	6	6	0.00424363	0.00668199	0.00453364	0.00496941	5.1629	7.9226	5.67613	6.12824	-0.146268	0.91115082041623596	0.984173	None	N
ENSMUSG00000005958	18551	ENSMUSP00000006112.6	993	Ephb3	Eph receptor B3	1094	832	1206	1310	1.34894	1.15382	1.32389	1.57628	1129.64	941.658	1140.9	1338	0.258253	8.2980371447937504E-2	0.445675	None	N
ENSMUSG00000005968	46116	ENSMUSP00000006123.3	390	Tuft1	tuftelin 1	294	267	136	180	0.145827	0.148951	0.0600562	0.0871262	303.578	302.191	128.659	183.847	-0.95635	1.0530425311379499E-3	0.0238212	None	N
ENSMUSG00000005973	13029	ENSMUSP00000006128.6	325	Rcn1	reticulocalbin 1	845	782	762	743	1.4835	1.54411	1.19101	1.27293	872.529	885.068	720.868	758.881	-0.248482	2.1161661334828701E-2	0.209571	None	N
ENSMUSG00000005980	3083	ENSMUSP00000006136.4	284	Dnase1	deoxyribonuclease I	379	353	377	374	2.81195	2.94567	2.49022	2.70786	391.347	399.526	356.65	381.994	-0.0987652	0.589625518301371	0.894912	None	N
ENSMUSG00000005981	37857	ENSMUSP00000006137.8	706	Trap1	TNF receptor-associated protein 1	3113	2889	3371	3159	1.88094	1.96329	1.81336	1.86265	3214.42	3269.77	3189.04	3226.52	-0.0153244	0.85241193414904903	0.972828	None	N
ENSMUSG00000005982	32406	ENSMUSP00000118782.1	168	Naa60	N(alpha)-acetyltransferase 60%2C NatF catalytic subunit	0	0	0	0	0	0	0	0	0	0	0	0		NA			N
ENSMUSG00000005983	13511	ENSMUSP00000006139.1	143	1700037C18Rik	RIKEN cDNA 1700037C18 gene	0	0	0	0	0	0	0	0	0	0	0	0		NA			N
ENSMUSG00000005986	12958	ENSMUSP00000053783.6	605	Ankrd13d	ankyrin repeat domain 13 family%2C member D	4071	3310	4230	3766	7.18631	6.57162	6.64772	6.4874	4203.63	3746.26	4001.67	3846.49	-0.0187215	0.85899550983679296	0.973301	None	N
ENSMUSG00000005994	17597	ENSMUSP00000006151.6	537	Tyrp1	tyrosinase-related protein 1	21	19	31	9	0.0272975	0.0277778	0.0358751	0.0114165	21.6842	21.5042	29.3267	9.19237	-0.162547	0.88224883246350305	0.978942	None	N
ENSMUSG00000006005	57098	ENSMUSP00000117616.2	2431	Tpr	translocated promoter region%2C nuclear basket protein	4990	4329	5323	4869	1.99904	1.95052	1.89848	1.90347	5152.57	4899.56	5035.67	4973.07	-0.0063194	0.94254736486046997	0.988556	None	N
ENSMUSG00000006007	14490	ENSMUSP00000141136.1	244	Pdc	phosducin	0	0	4	0	0	0	0.00562163	0	0	0	3.78409	0	3.25618	0.33358652352073698			N
ENSMUSG00000006010	31776	ENSMUSP00000107544.2	447	Odr4	odr4 GPCR localization factor homolog	2299	2057	2341	2347	1.65494	1.6654	1.50028	1.6487	2373.9	2328.11	2214.64	2397.17	-0.0282239	0.76979102123770304	0.957425	None	N
ENSMUSG00000006014	16754	ENSMUSP00000125551.1	423	Prg4	proteoglycan 4 (megakaryocyte stimulating factor%2C articular superficial zone protein)	110	214	37	56	0.150182	0.328608	0.0449732	0.0746101	113.584	242.205	35.0028	57.197	-1.94925	1.92071802440954E-5	0.000741685	Down	Y
ENSMUSG00000006019	24891	ENSMUSP00000113673.1	1145	Dhx34	DEAH (Asp-Glu-Ala-His) box polypeptide 34	898	720	846	782	0.825233	0.744171	0.692147	0.701282	927.256	814.896	800.334	798.715	-0.124331	0.32743017379677802	0.763876	None	N
ENSMUSG00000006021	7622	ENSMUSP00000006178.4	430	Kptn	kaptin	1408	1325	1688	1595	4.22548	4.47229	4.50997	4.67111	1453.87	1499.64	1596.88	1629.09	0.127396	0.1860479160654	0.632488	None	N
ENSMUSG00000006024	19518	ENSMUSP00000006181.6	295	Napa	N-ethylmaleimide sensitive fusion protein attachment protein alpha	9792	9270	11841	10817	11.4757	12.2188	12.3545	12.3709	10111	10491.8	11201.8	11048.2	0.111034	0.11931195410172001	0.526351	None	N
ENSMUSG00000006050	12686	ENSMUSP00000001415.7	486	Sra1	steroid receptor RNA activator 1	3541	2887	3614	3594	6.38475	5.8547	5.80142	6.32385	3656.36	3267.51	3418.92	3670.82	0.033795	0.73380049602652897	0.946816	None	N
ENSMUSG00000006056	12639	ENSMUSP00000087407.4	331	Calcoco2	calcium binding and coiled-coil domain 2	4	6	4	2	0.00723919	0.012213	0.00644492	0.0035322	4.13032	6.7908	3.78409	2.04275	-0.898969	0.56521222400089899		None	N
ENSMUSG00000006057	6819	ENSMUSP00000088029.5	136	Atp5g1	ATP synthase%2C H+ transporting%2C mitochondrial F0 complex%2C subunit C1 (subunit 9)	2839	2536	2244	2424	9.5233	9.56778	6.70151	7.93487	2931.49	2870.25	2122.87	2475.81	-0.335521	9.6297694223407802E-3	0.127237	None	N
ENSMUSG00000006058	12546	ENSMUSP00000006217.3	258	Snf8	SNF8%2C ESCRT-II complex subunit%2C homolog (S. cerevisiae)	2031	1789	2297	2263	3.70295	3.66849	3.72843	4.02631	2097.17	2024.79	2173.01	2311.37	0.121286	0.21711637723392399	0.668219	None	N
ENSMUSG00000006095	8142	ENSMUSP00000006254.5	244	Tbcb	tubulin folding cofactor B	1986	1803	2078	2064	5.57944	5.69701	5.19739	5.65857	2050.7	2040.64	1965.83	2108.12	-0.00632818	0.95316739780979298	0.990117	None	N
ENSMUSG00000006127	17884	ENSMUSP00000006286.2	468	Inpp5k	inositol polyphosphate 5-phosphatase K	3540	3323	4084	3674	4.52774	4.78022	4.65041	4.58567	3655.33	3760.97	3863.55	3752.53	0.0384937	0.64346052071461901	0.915124	None	N
ENSMUSG00000006134	35448	ENSMUSP00000006293.3	303	Crkl	v-crk avian sarcoma virus CT10 oncogene homolog-like	2549	2451	2851	2565	1.64483	1.77883	1.63786	1.61519	2632.04	2774.04	2697.11	2619.82	-0.023738	0.79270542696716895	0.960278	None	N
ENSMUSG00000006143	9835	ENSMUSP00000106767.1	314	Upk3bl	uroplakin 3B-like	6	9	17	7	0.0139547	0.0235424	0.0352002	0.0158874	6.19547	10.1862	16.0824	7.14962	0.511665	0.62070938617929505	0.907267	None	N
ENSMUSG00000006154	19814	ENSMUSP00000133206.1	777	Eps8l1	EPS8-like 1	198	138	187	166	0.228579	0.17918	0.192194	0.18701	204.451	156.188	176.906	169.548	-0.0586229	0.87160097326018604	0.975737	None	N
ENSMUSG00000006169	58575	ENSMUSP00000104884.3	641	Clint1	clathrin interactor 1	2510	2315	2894	2527	0.980176	1.01677	1.00614	0.962988	2591.77	2620.12	2737.79	2581.01	0.029455	0.76488729199527505	0.956439	None	N
ENSMUSG00000006179	7570	ENSMUSP00000006341.2	509	Prss16	protease%2C serine 16 (thymus)	39	36	35	55	0.117845	0.122346	0.0941548	0.162179	40.2706	40.7448	33.1107	56.1756	0.138975	0.84475270116849299	0.971664	None	N
ENSMUSG00000006191	663929	ENSMUSP00000122249.1	520	Cdkal1	CDK5 regulatory subunit associated protein 1-like 1	673	566	745	708	0.0231865	0.021932	0.022851	0.0238034	694.926	640.599	704.786	723.133	0.0960029	0.516163304757005	0.868407	None	N
ENSMUSG00000006200	2948	ENSMUSP00000006362.3	227	Rhox6	reproductive homeobox 6	0	0	0	0	0	0	0	0	0	0	0	0		NA			N
ENSMUSG00000006204	132050	ENSMUSP00000150784.1	2486	5430419D17Rik	RIKEN cDNA 5430419D17 gene	0	0	0	0	0	0	0	0	0	0	0	0		NA			N
ENSMUSG00000006205	49550	ENSMUSP00000006367.7	480	Htra1	HtrA serine peptidase 1	0	0	0	0	0	0	0	0	0	0	0	0		NA			N
ENSMUSG00000006215	23277	ENSMUSP00000006377.6	794	Zbtb17	zinc finger and BTB domain containing 17	1454	1184	1835	1794	1.42883	1.3086	1.60539	1.72038	1501.37	1340.05	1735.95	1832.35	0.327917	1.56825082148363E-3	0.0326082	None	N
ENSMUSG00000006216	11662	ENSMUSP00000006378.2	687	Clcnkb	chloride channel%2C voltage-sensitive Kb	18	4	12	17	0.0353055	0.00882408	0.0209546	0.032539	18.5864	4.5272	11.3523	17.3634	0.305071	0.77700665167419902	0.95795	None	N
ENSMUSG00000006218	15956	ENSMUSP00000006380.4	273	Fam131c	family with sequence similarity 131%2C member C	75	96	79	49	0.107518	0.154785	0.100826	0.0685489	77.4434	108.653	74.7357	50.0473	-0.574109	0.24943988779450799	0.699494	None	N
ENSMUSG00000006219	30035	ENSMUSP00000101411.2	375	Fblim1	filamin binding LIM protein 1	94	59	94	59	0.0715884	0.0505367	0.0637339	0.0438483	97.0624	66.7762	88.926	60.2611	-0.135605	0.66513423694654605	0.923357	None	N
ENSMUSG00000006221	4533	ENSMUSP00000099544.4	169	Hspb7	heat shock protein family%2C member 7 (cardiovascular)	5	9	6	18	0.0252306	0.0510787	0.0269548	0.088637	5.1629	10.1862	5.67613	18.3847	0.649217	0.54759649938313304	0.882688	None	N
ENSMUSG00000006235	4610	ENSMUSP00000006397.5	507	Epor	erythropoietin receptor	292	341	470	403	1.44885	1.90299	2.07619	1.95134	301.513	385.944	444.63	411.614	0.319477	3.40678497518693E-2	0.275794	None	N
ENSMUSG00000006241	8402	ENSMUSP00000006403.6	403	Ccdc159	coiled-coil domain containing 159	797	659	959	947	2.16979	2.01783	2.32438	2.51591	822.965	745.857	907.234	967.241	0.256052	5.20670982795544E-2	0.350513	None	N
ENSMUSG00000006262	43366	ENSMUSP00000108855.1	221	Mob1b	MOB kinase activator 1B	1748	1486	1662	1475	0.922008	0.88156	0.780463	0.759226	1804.95	1681.86	1572.29	1506.53	-0.179664	8.5149283559171299E-2	0.450146	None	N
ENSMUSG00000006269	15866	ENSMUSP00000006431.6	513	Atp6v1b1	ATPase%2C H+ transporting%2C lysosomal V1 subunit B1	7	9	13	19	0.0100919	0.0145934	0.0166858	0.0267309	7.22805	10.1862	12.2983	19.4061	0.865376	0.406501333937062	0.815015	None	N
ENSMUSG00000006270	3870	ENSMUSP00000134642.1	338	Vax1	ventral anterior homeobox 1	20	32	27	31	0.118212	0.212727	0.142077	0.178805	20.6516	36.2176	25.5426	31.6626	0.0109452	0.98632674046570001	0.996502	None	N
ENSMUSG00000006273	25066	ENSMUSP00000006435.7	511	Atp6v1b2	ATPase%2C H+ transporting%2C lysosomal V1 subunit B2	24847	20735	27980	24049	22.6742	21.2815	22.7318	21.4161	25656.5	23467.9	26469.7	24563	0.0549638	0.45476539580212799	0.840532	None	N
ENSMUSG00000006276	80462	ENSMUSP00000129739.1	907	Eps15l1	epidermal growth factor receptor pathway substrate 15-like 1	4527	3770	4768	4526	1.28695	1.20541	1.20675	1.2556	4674.49	4266.89	4510.63	4622.74	0.03038	0.71081699285473798	0.938274	None	N
ENSMUSG00000006281	46502	ENSMUSP00000006444.7	2629	Tep1	telomerase associated protein 1	433	492	470	391	0.21299	0.272192	0.205824	0.187687	447.107	556.846	444.63	399.357	-0.248891	0.15857408353910801	0.59018	None	N
ENSMUSG00000006288	20105	ENSMUSP00000006451.6	440	Ttc5	tetratricopeptide repeat domain 5	2037	1849	2180	2066	2.31755	2.366	2.20812	2.29379	2103.36	2092.7	2062.33	2110.16	-0.00822004	0.93038094592899701	0.987207	None	N
ENSMUSG00000006289	18416	ENSMUSP00000125155.1	335	Osgep	O-sialoglycoprotein endopeptidase	964	822	1127	1040	1.19736	1.14831	1.24623	1.26057	995.406	930.34	1066.17	1062.23	0.143993	0.222488777286526	0.675729	None	N
ENSMUSG00000006299	4899	ENSMUSP00000006462.7	435	Aamp	angio-associated migratory protein	5833	5211	6383	5736	27.235	27.3651	26.5331	26.1354	6023.03	5897.81	6038.45	5858.6	-0.00287837	0.97316536007885601	0.994787	None	N
ENSMUSG00000006301	17376	ENSMUSP00000016309.9	309	Tmbim1	transmembrane BAX inhibitor motif containing 1	0	0	0	0	0	0	0	0	0	0	0	0		NA			N
ENSMUSG00000006304	32126	ENSMUSP00000109451.2	300	Arpc2	actin related protein 2/3 complex%2C subunit 2	9889	8865	11619	10995	7.04107	7.09912	7.36517	7.63953	10211.2	10033.4	10991.8	11230	0.134391	5.1358826681327401E-2	0.348244	None	N
ENSMUSG00000006307	19869	ENSMUSP00000103789.2	2713	Kmt2b	lysine (K)-specific methyltransferase 2B	5493	4564	6147	5315	6.32377	5.90952	6.30025	5.97111	5671.96	5165.54	5815.19	5428.6	0.0530114	0.51880385077373203	0.868609	None	N
ENSMUSG00000006310	9229	ENSMUSP00000103785.1	101	Zbtb32	zinc finger and BTB domain containing 32	154	152	215	213	0.381688	0.423713	0.474411	0.515173	159.017	172.034	203.395	217.553	0.346833	0.169772899220554	0.608273	None	N
ENSMUSG00000006311	2237	ENSMUSP00000103782.2	335	Etv2	ets variant 2	0	1	0	0	0	0.0115005	0	0	0	1.1318	0	0	-1.62539	0.72819939329646499			N
ENSMUSG00000006313	9756	ENSMUSP00000006476.4	257	Upk1a	uroplakin 1A	70	44	63	61	0.164123	0.116028	0.131504	0.139568	72.2805	49.7992	59.5993	62.3038	-0.00490715	0.99056621759945496	0.997503	None	N
ENSMUSG00000006315	1840	ENSMUSP00000006478.8	224	Tmem147	transmembrane protein 147	1826	1852	1895	1617	22.7	25.8944	20.9731	19.6164	1885.49	2096.09	1792.71	1651.56	-0.208684	8.3026023337957097E-2	0.445675	None	N
ENSMUSG00000006333	2905	ENSMUSP00000006496.8	194	Rps9	ribosomal protein S9	7204	6696	7956	7650	56.7244	59.2996	55.7724	58.7819	7438.7	7578.54	7526.55	7813.51	0.0306727	0.726724764832542	0.94411	None	N
ENSMUSG00000006335	9606	ENSMUSP00000104281.3	259	Tfpt	TCF3 (E2A) fusion partner	963	836	1052	1134	2.29312	2.23896	2.2302	2.63511	994.374	946.185	995.214	1158.24	0.149453	0.241380190595505	0.692248	None	N
ENSMUSG00000006342	7303	ENSMUSP00000093197.3	820	Susd2	sushi domain containing 2	206	254	212	264	0.645221	0.894777	0.59116	0.806921	212.711	287.477	200.557	269.643	-0.0889025	0.71782638400267096	0.940983	None	N
ENSMUSG00000006344	27861	ENSMUSP00000072074.2	573	Ggt5	gamma-glutamyltransferase 5	232	175	115	98	0.190473	0.161594	0.0840566	0.0785159	239.558	198.065	108.792	100.095	-1.06726	2.61832820361288E-4	0.00739064	Down	Y
ENSMUSG00000006345	24597	ENSMUSP00000121312.1	568	Ggt1	gamma-glutamyltransferase 1	115	99	85	62	0.106944	0.103547	0.0703732	0.0562649	118.747	112.048	80.4118	63.3252	-0.682033	5.2208674923667701E-2	0.350955	None	N
ENSMUSG00000006356	5271	ENSMUSP00000081943.4	208	Crip2	cysteine rich protein 2	2734	2314	2507	2422	11.8645	11.2941	9.68572	10.2567	2823.07	2618.99	2371.68	2473.77	-0.167868	7.3670638362996907E-2	0.419457	None	N
ENSMUSG00000006360	7564	ENSMUSP00000142803.1	128	Crip1	cysteine-rich protein 1 (intestinal)	126	162	161	63	0.381032	0.550993	0.433456	0.185916	130.105	183.352	152.309	64.3466	-0.528906	0.16756356066999101	0.604553	None	N
ENSMUSG00000006362	73969	ENSMUSP00000118997.1	620	Cbfa2t3	CBFA2/RUNX1 translocation partner 3	0	0	0	0	0	0	0	0	0	0	0	0		NA			N
ENSMUSG00000006369	80587	ENSMUSP00000054583.7	705	Fbln1	fibulin 1	649	797	329	279	0.184214	0.254434	0.0831384	0.07728	670.144	902.045	311.241	284.963	-1.39781	8.3901587282200105E-12	7.64607e-10	Down	Y
ENSMUSG00000006373	7874	ENSMUSP00000073061.6	195	Pgrmc1	progesterone receptor membrane component 1	12976	10646	12339	10876	37.6954	34.7835	31.9121	30.832	13398.7	12049.1	11673	11108.5	-0.159739	6.4577831469353905E-2	0.393087	None	N
ENSMUSG00000006378	7480	ENSMUSP00000006544.7	416	Gcat	glycine C-acetyltransferase (2-amino-3-ketobutyrate-coenzyme A ligase)	1	0	0	2	0.00305803	0	0	0.00596838	1.03258	0	0	2.04275	0.932335	0.84864373065619203		None	N
ENSMUSG00000006386	135688	ENSMUSP00000073595.6	1072	Tek	TEK receptor tyrosine kinase	608	602	682	571	0.102495	0.11414	0.102356	0.093934	627.808	681.344	645.187	583.205	-0.0910623	0.55034708795394804	0.882777	None	N
ENSMUSG00000006389	15099	ENSMUSP00000099732.3	625	Mpl	myeloproliferative leukemia virus oncogene	5	4	6	1	0.00757468	0.00681545	0.00809233	0.00147836	5.1629	4.5272	5.67613	1.02137	-0.523557	0.72338964465051803		None	N
ENSMUSG00000006390	4861	ENSMUSP00000006557.6	279	Elovl1	elongation of very long chain fatty acids (FEN1/Elo2%2C SUR4/Elo3%2C yeast)-like 1	798	821	751	677	3.75509	4.3451	3.14619	3.10879	823.998	929.208	710.462	691.47	-0.321823	1.22529619193214E-2	0.147926	None	N
ENSMUSG00000006392	6446	ENSMUSP00000101992.3	234	Med8	mediator complex subunit 8	701	545	677	798	2.48754	2.17515	2.13879	2.76338	723.838	616.831	640.456	815.057	0.11718	0.468246520159322	0.847343	None	N
ENSMUSG00000006395	2755	ENSMUSP00000141952.1	268	Hyi	hydroxypyruvate isomerase (putative)	280	242	353	322	2.32477	2.25983	2.6093	2.60893	289.122	273.896	333.946	328.882	0.235129	0.206620508270212	0.656542	None	N
ENSMUSG00000006398	4452	ENSMUSP00000006565.6	499	Cdc20	cell division cycle 20	34	33	18	20	0.174689	0.190696	0.0823356	0.100277	35.1077	37.3494	17.0284	20.4275	-0.953455	4.93585119014915E-2	0.340177	None	N
ENSMUSG00000006403	10217	ENSMUSP00000106947.3	833	Adamts4	a disintegrin-like and metallopeptidase (reprolysin type) with thrombospondin type 1 motif%2C 4	609	447	418	902	1.36344	1.12556	0.83315	1.97066	628.841	505.915	395.437	921.279	0.214282	0.71483016483662098	0.939595	None	N
ENSMUSG00000006411	18500	ENSMUSP00000006578.3	508	Nectin4	nectin cell adhesion molecule 4	460	384	454	480	0.56876	0.534001	0.499752	0.579159	474.986	434.611	429.494	490.26	0.0153338	0.942370400887236	0.988556	None	N
ENSMUSG00000006412	13585	ENSMUSP00000120106.1	154	Pfdn2	prefoldin 2	1835	1650	1883	2278	3.08972	3.12469	2.82268	3.74302	1894.78	1867.47	1781.36	2326.69	0.126342	0.30908571237645999	0.750142	None	N
ENSMUSG00000006418	23529	ENSMUSP00000104837.1	229	Rnf114	ring finger protein 114	3163	2714	3332	3047	3.07495	2.96749	2.88385	2.89066	3266.05	3071.71	3152.14	3112.13	-0.0169911	0.841941253652706	0.970986	None	N
ENSMUSG00000006423	50375	ENSMUSP00000110904.3	227	C330007P06Rik	RIKEN cDNA C330007P06 gene	2147	1842	2364	2228	0.974899	0.940713	0.955659	0.987253	2216.95	2084.78	2236.39	2275.62	0.0686025	0.49300962132590498	0.858872	None	N
ENSMUSG00000006435	80621	ENSMUSP00000107439.3	574	Neurl1a	neuralized E3 ubiquitin protein ligase 1A	9026	7271	10369	9407	2.56088	2.32022	2.61914	2.60454	9320.06	8229.32	9809.3	9608.07	0.1458	8.79446518365294E-2	0.457301	None	N
ENSMUSG00000006442	3491	ENSMUSP00000006611.8	302	Srm	spermidine synthase	1757	1683	2142	1957	11.5124	12.4027	12.4951	12.5132	1814.24	1904.82	2026.38	1998.83	0.114319	0.29530053117176702	0.74008	None	N
ENSMUSG00000006445	28145	ENSMUSP00000006614.2	977	Epha2	Eph receptor A2	96	72	49	40	0.0780212	0.0658133	0.035454	0.0317239	99.1276	81.4896	46.355	40.855	-1.05048	1.08984140463182E-2	0.137574	None	N
ENSMUSG00000006456	11066	ENSMUSP00000006625.7	669	Rbm14	RNA binding motif protein 14	0	0	0	0	0	0	0	0	0	0	0	0		NA			N
ENSMUSG00000006457	16687	ENSMUSP00000006626.3	900	Actn3	actinin alpha 3	42	30	73	41	0.0575723	0.0462515	0.0890872	0.0548446	43.3683	33.954	69.0596	41.8763	0.520874	0.46006490839368003	0.842473	None	N
ENSMUSG00000006463	6730	ENSMUSP00000006632.7	284	Zdhhc24	zinc finger%2C DHHC domain containing 24	1289	1217	1386	1389	4.38107	4.6522	4.19391	4.60697	1330.99	1377.4	1311.19	1418.69	0.0112832	0.91969797384791196	0.984578	None	N
ENSMUSG00000006464	19730	ENSMUSP00000055321.6	593	Bbs1	Bardet-Biedl syndrome 1 (human)	2597	2122	2489	2236	3.01084	2.76695	2.56902	2.52972	2681.61	2401.68	2354.65	2283.79	-0.132395	0.16531484045269401	0.600027	None	N
ENSMUSG00000006469	5467	ENSMUSP00000006638.7	601	Slc34a3	solute carrier family 34 (sodium phosphate)%2C member 3	1	11	8	11	0.00418402	0.0517638	0.0297997	0.044913	1.03258	12.4498	7.56817	11.2351	0.494212	0.63549574539794296	0.912806	None	N
ENSMUSG00000006471	11202	ENSMUSP00000097903.3	531	Ndor1	NADPH dependent diflavin oxidoreductase 1	0	0	0	0	0	0	0	0	0	0	0	0		NA			N
ENSMUSG00000006476	8527	ENSMUSP00000097908.4	532	Nsmf	NMDA receptor synaptonuclear signaling and neuronal migration factor	33351	31329	40661	36824	89.4654	94.522	97.1074	96.3968	34437.5	35458.2	38466.2	37611.1	0.122275	0.14479395092685199	0.56765	None	N
ENSMUSG00000006488	9128	ENSMUSP00000006659.6	265	Prl7a1	prolactin family 7%2C subfamily a%2C member 1	0	0	0	0	0	0	0	0	0	0	0	0		NA			N
ENSMUSG00000006490	6612	ENSMUSP00000006662.2	241	Prl8a9	prolactin family8%2C subfamily a%2C member 9	0	0	0	0	0	0	0	0	0	0	0	0		NA			N
ENSMUSG00000006494	30635	ENSMUSP00000006669.5	434	Pdk1	pyruvate dehydrogenase kinase%2C isoenzyme 1	2221	1892	2658	2443	1.65834	1.58886	1.76688	1.78006	2293.36	2141.37	2514.52	2495.22	0.175666	6.8982790602452604E-2	0.405207	None	N
ENSMUSG00000006498	10345	ENSMUSP00000127783.1	529	Ptbp1	polypyrimidine tract binding protein 1	664	683	599	606	1.46818	1.69853	1.17914	1.30759	685.632	773.02	566.667	618.953	-0.298814	4.4557234709505497E-2	0.32009	None	N
ENSMUSG00000006517	9822	ENSMUSP00000006692.4	401	Mvd	mevalonate (diphospho) decarboxylase	0	0	0	0	0	0	0	0	0	0	0	0		NA			N
ENSMUSG00000006519	8155	ENSMUSP00000017604.8	192	Cyba	cytochrome b-245%2C alpha polypeptide	0	0	0	0	0	0	0	0	0	0	0	0		NA			N
ENSMUSG00000006522	15189	ENSMUSP00000006697.8	889	Itih3	inter-alpha trypsin inhibitor%2C heavy chain 3	2125	2076	1325	1724	3.20017	3.51626	1.77647	2.53359	2194.23	2349.62	1253.48	1760.85	-0.592482	2.0753073233910601E-4	0.00614045	None	N
ENSMUSG00000006526	51621	ENSMUSP00000006701.5	288	Tmem110	transmembrane protein 110	1835	1656	2019	2036	0.813116	0.825309	0.79649	0.880399	1894.78	1874.26	1910.02	2079.52	0.0817683	0.44097369362132	0.835967	None	N
ENSMUSG00000006527	107873	ENSMUSP00000056744.4	863	Sfmbt1	Scm-like with four mbt domains 1	1505	1258	1754	1702	0.319129	0.30002	0.331121	0.352188	1554.03	1423.81	1659.32	1738.38	0.189948	0.145766937409396	0.569201	None	N
ENSMUSG00000006529	14110	ENSMUSP00000126449.1	907	Itih1	inter-alpha trypsin inhibitor%2C heavy chain 1	0	1	0	0	0	0.00182329	0	0	0	1.1318	0	0	-1.62361	0.71546305931995502			N
ENSMUSG00000006538	6358	ENSMUSP00000128056.2	411	Ihh	Indian hedgehog	20	3	6	8	0.0719535	0.012139	0.0192177	0.0280865	20.6516	3.3954	5.67613	8.17099	-0.813421	0.33574216093341303	0.768133	None	N
ENSMUSG00000006542	10300	ENSMUSP00000125344.1	489	Prkag3	protein kinase%2C AMP-activated%2C gamma 3 non-catalytic subunit	11	7	12	7	0.0244286	0.0174841	0.0237255	0.0151701	11.3584	7.9226	11.3523	7.14962	-0.0594657	0.9588225574607	0.991264	None	N
ENSMUSG00000006546	3210	ENSMUSP00000006721.2	197	Cryba2	crystallin%2C beta A2	2	7	8	2	0.0142517	0.0561017	0.0507523	0.0139076	2.06516	7.9226	7.56817	2.04275	-0.0494354	0.98262984409526799		None	N
ENSMUSG00000006567	67521	ENSMUSP00000006742.4	1462	Atp7b	ATPase%2C Cu++ transporting%2C beta polypeptide	213	289	265	240	0.0721578	0.110114	0.0799241	0.0793415	219.939	327.09	250.696	245.13	-0.140337	0.61366296574748602	0.905086	None	N
ENSMUSG00000006570	3557	ENSMUSP00000006745.3	71	Defb2	defensin beta 2	1	2	0	0	0.00643071	0.0144653	0	0	1.03258	2.2636	0	0	-3.18658	0.51165410102117104			N
ENSMUSG00000006574	17380	ENSMUSP00000006749.9	929	Slc4a1	solute carrier family 4 (anion exchanger)%2C member 1	1	2	2	2	0.00131611	0.00296048	0.00234342	0.00256867	1.03258	2.2636	1.89204	2.04275	0.262656	0.89859618219751503		None	N
ENSMUSG00000006575	9153	ENSMUSP00000006750.7	446	Rundc3a	RUN domain containing 3A	14002	12661	16233	15613	34.992	35.5867	36.1165	38.076	14458.2	14329.7	15356.8	15946.7	0.120825	9.3026961036989902E-2	0.469343	None	N
ENSMUSG00000006576	15907	ENSMUSP00000116747.1	1227	Slc4a3	solute carrier family 4 (anion exchanger)%2C member 3	8160	6803	8984	8179	11.734	11.0026	11.5014	11.4773	8425.85	7699.64	8499.06	8353.82	0.0635347	0.41473094234361801	0.821508	None	N
ENSMUSG00000006585	5540	ENSMUSP00000006760.2	557	Cdt1	chromatin licensing and DNA replication factor 1	0	0	0	0	0	0	0	0	0	0	0	0		NA			N
ENSMUSG00000006586	150214	ENSMUSP00000006761.3	584	Runx1t1	RUNX1 translocation partner 1	1183	875	1376	1233	0.180143	0.149858	0.186543	0.183223	1221.54	990.325	1301.73	1259.35	0.210737	0.101028879881293	0.486241	None	N
ENSMUSG00000006587	6526	ENSMUSP00000006762.5	287	Snai3	snail family zinc finger 3	0	0	0	0	0	0	0	0	0	0	0	0		NA			N
ENSMUSG00000006589	2275	ENSMUSP00000006764.7	180	Aprt	adenine phosphoribosyl transferase	0	0	0	0	0	0	0	0	0	0	0	0		NA			N
ENSMUSG00000006599	27698	ENSMUSP00000006774.4	547	Gtf2h1	general transcription factor II H%2C polypeptide 1	1862	1662	2262	2085	1.53771	1.54371	1.66309	1.6803	1922.66	1881.05	2139.9	2129.57	0.16656	6.7823397015050996E-2	0.402698	None	N
ENSMUSG00000006611	8821	ENSMUSP00000089298.6	359	Hfe	hemochromatosis	456	520	181	192	1.18247	1.51659	0.41786	0.48586	470.856	588.536	171.23	196.104	-1.52818	1.5726483594101999E-10	1.24161e-08	Down	Y
ENSMUSG00000006641	12889	ENSMUSP00000079291.1	634	Slc5a6	solute carrier family 5 (sodium-dependent vitamin transporter)%2C member 6	1467	1448	1152	1088	2.60348	2.89023	1.82014	1.88425	1514.79	1638.85	1089.82	1111.26	-0.518634	3.3626966753427203E-5	0.00120784	None	N
ENSMUSG00000006642	8357	ENSMUSP00000006818.2	209	Tcf23	transcription factor 23	23	17	27	29	0.0629535	0.0523337	0.0657936	0.0774597	23.7493	19.2406	25.5426	29.6198	0.357989	0.64390409517066605	0.915239	None	N
ENSMUSG00000006649	28909	ENSMUSP00000116500.2	1242	Nphs1	nephrosis 1%2C nephrin	167	210	168	205	0.132137	0.186883	0.118344	0.158288	172.441	237.678	158.932	209.382	-0.154638	0.55134068676106796	0.882777	None	N
ENSMUSG00000006651	10554	ENSMUSP00000006828.7	654	Aplp1	amyloid beta (A4) precursor-like protein 1	55274	49934	62495	54688	119.797	121.72	120.587	115.665	57074.8	56515.3	59121.6	55856.9	0.0175376	0.78445401595101305	0.959247	None	N
ENSMUSG00000006673	43358	ENSMUSP00000006851.8	777	Qrich1	glutamine-rich 1	4659	4008	5455	4614	2.45791	2.37816	2.5621	2.3754	4810.79	4536.26	5160.55	4712.62	0.0790188	0.35010106441133498	0.779803	None	N
ENSMUSG00000006675	18806	ENSMUSP00000006853.5	503	P4htm	prolyl 4-hydroxylase%2C transmembrane (endoplasmic reticulum)	3663	3213	4039	3853	4.45536	4.39539	4.37369	4.57331	3782.34	3636.48	3820.98	3935.35	0.0640552	0.50539603998959104	0.863076	None	N
ENSMUSG00000006676	11736	ENSMUSP00000128573.2	1299	Usp19	ubiquitin specific peptidase 19	9024	7916	9289	8528	17.5882	17.3528	16.1183	16.2202	9317.99	8959.33	8787.59	8710.28	-0.0629285	0.37152160039251397	0.793226	None	N
ENSMUSG00000006678	327389	ENSMUSP00000006856.2	1465	Pola1	polymerase (DNA directed)%2C alpha 1	250	218	248	195	0.017467	0.0171307	0.0154262	0.0132953	258.145	246.733	234.613	199.168	-0.218314	0.30050220816286799	0.743023	None	N
ENSMUSG00000006699	38025	ENSMUSP00000054634.6	191	Cdc42	cell division cycle 42	11367	10254	12416	11625	6.83785	6.93756	6.64941	6.8242	11737.3	11605.5	11745.8	11873.5	0.0169597	0.80288184039646804	0.962083	None	N
ENSMUSG00000006705	42936	ENSMUSP00000094966.3	436	Pknox1	Pbx/knotted 1 homeobox	1328	1225	1764	1594	0.707488	0.734002	0.836657	0.828695	1371.26	1386.46	1668.78	1628.07	0.257754	1.10084979055062E-2	0.138104	None	N
ENSMUSG00000006711	56136	ENSMUSP00000006893.8	1081	D130043K22Rik	RIKEN cDNA D130043K22 gene	980	815	1188	1162	0.399326	0.373507	0.430968	0.462054	1011.93	922.417	1123.87	1186.84	0.255842	3.6476342008426699E-2	0.286705	None	N
ENSMUSG00000006715	10079	ENSMUSP00000106011.2	206	Gmnn	geminin	64	72	78	88	0.145246	0.18378	0.157597	0.194892	66.0851	81.4896	73.7897	89.8809	0.150013	0.63288599049957095	0.911775	None	N
ENSMUSG00000006717	13593	ENSMUSP00000006900.6	140	Acot13	acyl-CoA thioesterase 13	1878	1614	1969	1923	3.16026	3.05472	2.94986	3.15785	1939.18	1826.73	1862.72	1964.1	0.02278	0.825587490006369	0.967755	None	N
ENSMUSG00000006720	15686	ENSMUSP00000100043.1	737	Zfp184	zinc finger protein 184 (Kruppel-like)	126	102	99	112	0.183739	0.16729	0.128527	0.15938	130.105	115.444	93.6561	114.394	-0.241145	0.41461739051542401	0.821508	None	N
ENSMUSG00000006724	4757	ENSMUSP00000127367.1	135	Cyp27b1	cytochrome P450%2C family 27%2C subfamily b%2C polypeptide 1	22	22	35	24	0.105787	0.11898	0.149832	0.112618	22.7167	24.8996	33.1107	24.513	0.278551	0.58847196201903695	0.894811	None	N
ENSMUSG00000006728	4387	ENSMUSP00000006911.5	303	Cdk4	cyclin-dependent kinase 4	1916	1755	2056	1828	9.99012	10.2918	9.5439	9.30115	1978.42	1986.31	1945.02	1867.07	-0.0564864	0.54901097399090404	0.882777	None	N
ENSMUSG00000006731	7106	ENSMUSP00000006914.9	533	B4galnt1	beta-1%2C4-N-acetyl-galactosaminyl transferase 1	4117	3213	4685	4465	13.2525	11.6324	13.4263	14.0257	4251.13	3636.48	4432.11	4560.44	0.188757	4.0881497184922497E-2	0.305981	None	N
ENSMUSG00000006732	4952	ENSMUSP00000006915.7	268	Mettl1	methyltransferase like 1	461	462	509	466	2.12943	2.40018	2.09319	2.10055	476.019	522.892	481.525	475.96	-0.0604793	0.69896978469829696	0.933633	None	N
ENSMUSG00000006736	2985	ENSMUSP00000057751.4	210	Tspan31	tetraspanin 31	1065	1132	1096	1131	8.16109	9.75629	7.47716	8.45759	1099.7	1281.2	1036.84	1155.17	-0.119	0.34751903407712598	0.777727	None	N
ENSMUSG00000006740	41173	ENSMUSP00000025083.7	963	Kif5b	kinesin family member 5B	9065	7875	9727	9519	5.03614	4.92063	4.81102	5.16068	9360.33	8912.93	9201.95	9722.46	0.0504179	0.56147744785920495	0.885954	None	N
ENSMUSG00000006763	24573	ENSMUSP00000120658.1	474	Saal1	serum amyloid A-like 1	590	322	492	493	0.549208	0.337117	0.407734	0.447834	609.222	364.44	465.442	503.537	-0.00852913	0.97083221889883098	0.994262	None	N
ENSMUSG00000006764	106382	ENSMUSP00000006949.8	488	Tph2	tryptophan hydroxylase 2	52	68	43	57	0.0111809	0.0164446	0.00823135	0.0119601	53.6941	76.9624	40.6789	58.2183	-0.401732	0.42734347001341699	0.829075	None	N
ENSMUSG00000006777	15164	ENSMUSP00000006969.7	422	Krt23	keratin 23	4	16	24	5	0.00603377	0.0271449	0.0322306	0.00736011	4.13032	18.1088	22.7045	5.10687	0.33589	0.73896373402936399	0.948943	None	N
ENSMUSG00000006782	16826	ENSMUSP00000099409.4	420	Cnp	2'%2C3'-cyclic nucleotide 3' phosphodiesterase	13340	16934	17177	14838	18.135	25.8917	20.7892	19.6844	13774.6	19165.9	16249.8	15155.1	-0.0687447	0.55755215412719195	0.884979	None	N
ENSMUSG00000006784	26962	ENSMUSP00000006976.7	506	Ttc25	tetratricopeptide repeat domain 25	245	265	94	120	0.207853	0.252858	0.070998	0.0993476	252.982	299.927	88.926	122.565	-1.38802	1.11817503478679E-7	6.2791e-06	Down	Y
ENSMUSG00000006800	82575	ENSMUSP00000104872.2	875	Sulf2	sulfatase 2	6678	5552	7285	5878	1.84987	1.72975	1.7966	1.58895	6895.56	6283.76	6891.77	6003.64	-0.0314045	0.76579303908619301	0.956616	None	N
ENSMUSG00000006818	33218	ENSMUSP00000156844.1	182	Sod2	superoxide dismutase 2%2C mitochondrial	8438	7370	9939	8626	5.81044	5.7079	6.09312	5.79648	8712.9	8341.37	9402.51	8810.37	0.0948294	0.266418954441483	0.71586	None	N
ENSMUSG00000006850	7324	ENSMUSP00000007046.7	494	Tmco6	transmembrane and coiled-coil domains 6	483	466	592	546	1.50849	1.63689	1.64605	1.66407	498.736	527.419	560.045	557.67	0.123649	0.42906029689434599	0.829815	None	N
ENSMUSG00000006906	29519	ENSMUSP00000070876.7	424	Stambp	STAM binding protein	1786	1579	1958	1881	1.38396	1.37614	1.35077	1.42238	1844.19	1787.11	1852.31	1921.2	0.0551795	0.576945456932759	0.890776	None	N
ENSMUSG00000006920	35349	ENSMUSP00000102905.1	747	Ezh1	enhancer of zeste 1 polycomb repressive complex 2 subunit	4400	3924	5216	4371	2.8472	2.85584	3.00491	2.76014	4543.35	4441.19	4934.45	4464.43	0.0651409	0.48304960263561197	0.854841	None	N
ENSMUSG00000006930	8802	ENSMUSP00000133356.1	628	Hap1	huntingtin-associated protein 1	13483	10903	12323	10527	35.0387	31.8674	28.5105	26.6963	13922.3	12340	11657.8	10752	-0.228882	4.5378860120062703E-2	0.323804	None	N
ENSMUSG00000006931	6381	ENSMUSP00000065278.6	443	P3h4	prolyl 3-hydroxylase family member 4 (non-enzymatic)	1292	1269	1020	904	4.63144	5.11629	3.25523	3.16233	1334.09	1436.25	964.942	923.322	-0.552567	7.0133993396088497E-6	0.000294341	None	N
ENSMUSG00000006932	31292	ENSMUSP00000007130.8	781	Ctnnb1	catenin (cadherin associated protein)%2C beta 1	6403	5955	6555	5186	4.68051	4.89588	4.26589	3.69937	6611.6	6739.87	6201.17	5296.85	-0.215403	1.8184433374507099E-2	0.190049	None	N
ENSMUSG00000006941	3099	ENSMUSP00000007139.4	113	Eif1b	eukaryotic translation initiation factor 1B	3220	3026	3758	4097	23.7671	25.1206	24.6948	29.5102	3324.9	3424.83	3555.15	4184.57	0.197349	0.13038507645671399	0.545626	None	N
ENSMUSG00000006948	4645	ENSMUSP00000007161.5	255	Klk4	kallikrein related-peptidase 4 (prostase%2C enamel matrix%2C prostate)	0	0	0	0	0	0	0	0	0	0	0	0		NA			N
ENSMUSG00000006958	9258	ENSMUSP00000007171.6	948	Chrd	chordin	4754	3686	5132	4866	11.7459	10.2428	11.2886	11.7323	4908.88	4171.82	4854.98	4970.01	0.113627	0.73441930873957095	0.947047	None	N
ENSMUSG00000006998	11763	ENSMUSP00000007212.8	908	Psmd2	proteasome (prosome%2C macropain) 26S subunit%2C non-ATPase%2C 2	7813	7043	8962	8097	15.193	15.4036	15.5152	15.3651	8067.54	7971.27	8478.24	8270.07	0.0624591	0.39184592945326202	0.805017	None	N
ENSMUSG00000007021	4864	ENSMUSP00000007236.4	229	Syngr3	synaptogyrin 3	6245	5497	6612	6508	29.3685	29.0747	27.6828	29.8663	6448.46	6221.51	6255.09	6647.1	0.0260458	0.73714415834360703	0.947986	None	N
ENSMUSG00000007029	15336	ENSMUSP00000084572.7	1263	Vars	valyl-tRNA synthetase	2778	2539	3056	2912	4.14346	4.25925	4.058	4.23845	2868.5	2873.64	2891.04	2974.24	0.0305508	0.73926623500245203	0.948943	None	N
ENSMUSG00000007030	10163	ENSMUSP00000007245.1	891	Vwa7	von Willebrand factor A domain containing 7	15	8	5	20	0.0337607	0.0202512	0.0100189	0.0439275	15.4887	9.0544	4.73011	20.4275	0.00506286	0.99253186647938196	0.998095	None	N
ENSMUSG00000007033	6583	ENSMUSP00000007248.3	641	Hspa1l	heat shock protein 1-like	401	358	475	548	1.39336	1.39908	1.4694	1.85817	414.064	405.185	449.36	559.713	0.299789	0.100605701014662	0.485024	None	N
ENSMUSG00000007034	15971	ENSMUSP00000007249.8	707	Slc44a4	solute carrier family 44%2C member 4	13	12	7	12	0.0186189	0.01933	0.00892558	0.0167717	13.4235	13.5816	6.62215	12.2565	-0.518899	0.66387168956295495	0.923295	None	N
ENSMUSG00000007035	18141	ENSMUSP00000094951.4	833	Msh5	mutS homolog 5	45	43	27	32	0.0567406	0.0609803	0.0303091	0.0393747	46.4661	48.6674	25.5426	32.684	-0.709725	0.166513419122962	0.602577	None	N
ENSMUSG00000007036	13725	ENSMUSP00000007251.7	558	Abhd16a	abhydrolase domain containing 16A	3339	3087	3775	3488	5.56476	5.78638	5.60112	5.67273	3447.78	3493.87	3571.23	3562.55	0.0394293	0.65886502878388598	0.921152	None	N
ENSMUSG00000007038	4701	ENSMUSP00000007253.5	409	Neu1	neuraminidase 1	2154	2111	2407	2450	10.4809	11.5526	10.4269	11.6333	2224.18	2389.23	2277.07	2502.37	0.0510145	0.61044013523027996	0.903089	None	N
ENSMUSG00000007039	3061	ENSMUSP00000007255.6	285	Ddah2	dimethylarginine dimethylaminohydrolase 2	360	463	477	446	2.69018	3.89135	3.17341	3.25237	371.728	524.024	451.252	455.533	0.0190364	0.92421894409035998	0.985604	None	N
ENSMUSG00000007041	8784	ENSMUSP00000007257.9	241	Clic1	chloride intracellular channel 1	388	459	391	319	1.01037	1.34432	0.906473	0.810637	400.641	519.496	369.894	325.818	-0.401825	4.70706133104494E-2	0.330406	None	N
ENSMUSG00000007050	4030	ENSMUSP00000109644.4	95	Lsm2	LSM2 homolog%2C U6 small nuclear RNA and mRNA degradation associated	276	258	277	256	1.56656	1.64701	1.39973	1.41796	284.992	292.005	262.048	261.472	-0.140144	0.47702239427625398	0.851934	None	N
ENSMUSG00000007080	51169	ENSMUSP00000007296.5	2283	Pole	polymerase (DNA directed)%2C epsilon	90	68	96	94	0.0402326	0.0341889	0.0382063	0.0410062	92.9321	76.9624	90.818	96.0092	0.135488	0.70065718855806303	0.934053	None	N
ENSMUSG00000007097	26356	ENSMUSP00000083077.4	1020	Atp1a2	ATPase%2C Na+/K+ transporting%2C alpha 2 polypeptide	0	0	0	0	0	0	0	0	0	0	0	0		NA			N
ENSMUSG00000007107	34902	ENSMUSP00000106874.1	1032	Atp1a4	ATPase%2C Na+/K+ transporting%2C alpha 4 polypeptide	63	18	22	20	0.0412889	0.013268	0.0128364	0.0127911	65.0525	20.3724	20.8125	20.4275	-1.05307	0.22188718114481901	0.675187	None	N
ENSMUSG00000007122	9975	ENSMUSP00000003554.4	405	Casq1	calsequestrin 1	114	121	136	113	0.261417	0.312072	0.277649	0.252868	117.714	136.948	128.659	115.415	-0.0600482	0.85888330163218696	0.973301	None	N
ENSMUSG00000007207	27619	ENSMUSP00000005509.4	288	Stx1a	syntaxin 1A (brain)	4555	3204	4925	4897	3.77245	2.98447	3.63136	3.95777	4703.4	3626.29	4659.16	5001.67	0.213832	0.50631606410827501	0.863158	None	N
ENSMUSG00000007209	4204	ENSMUSP00000001984.3	234	Ceacam9	carcinoembryonic antigen-related cell adhesion molecule 9	0	1	2	0	0	0.00611956	0.00968808	0	0	1.1318	1.89204	0	0.793787	0.79289525775353897		None	N
ENSMUSG00000007216	21165	ENSMUSP00000145192.1	538	Zfp775	zinc finger protein 775	195	277	265	271	0.210746	0.336701	0.254975	0.285811	201.353	313.509	250.696	276.792	0.0368104	0.87629063399089402	0.977702	None	N
ENSMUSG00000007279	67004	ENSMUSP00000102340.1	968	Scube2	signal peptide%2C CUB domain%2C EGF-like 2	80	102	105	110	0.0273106	0.0391636	0.0319124	0.0366455	82.6063	115.444	99.3322	112.351	0.0969906	0.82460904551008996	0.967587	None	N
ENSMUSG00000007338	4122	ENSMUSP00000007482.6	166	Mrpl49	mitochondrial ribosomal protein L49	1383	1304	1553	1501	7.67462	8.13865	7.67245	8.12832	1428.06	1475.87	1469.17	1533.08	0.0480465	0.678141379056316	0.926811	None	N
ENSMUSG00000007379	67166	ENSMUSP00000134008.1	863	Dennd2c	DENN/MADD domain containing 2C	25	48	19	32	0.00851399	0.0183855	0.00576069	0.0106348	25.8145	54.3264	17.9744	32.684	-0.661341	0.24356179932891001	0.694594	None	N
ENSMUSG00000007411	81699	ENSMUSP00000074757.6	729	Mark3	MAP/microtubule affinity regulating kinase 3	5470	4823	6666	5906	1.53149	1.51874	1.66157	1.61363	5648.21	5458.67	6306.18	6032.24	0.151696	5.3693378024321302E-2	0.355351	None	N
ENSMUSG00000007415	24254	ENSMUSP00000142480.1	54	Gatad1	GATA zinc finger domain containing 1	2214	1986	2503	2187	2.08803	2.10658	2.10159	2.01277	2286.13	2247.76	2367.89	2233.75	0.0214929	0.82510000442306697	0.967636	None	N
ENSMUSG00000007440	182455	ENSMUSP00000111322.3	946	Pcdha11	protocadherin alpha 11	0	0	0	0	0	0	0	0	0	0	0	0		NA			N
ENSMUSG00000007457	3412	ENSMUSP00000007601.3	495	2310003L06Rik	RIKEN cDNA 2310003L06 gene	0	0	0	0	0	0	0	0	0	0	0	0		NA			N
ENSMUSG00000007458	8961	ENSMUSP00000007602.8	278	M6pr	mannose-6-phosphate receptor%2C cation dependent	4281	4057	4722	4362	10.9278	11.6475	10.731	10.8657	4420.47	4591.71	4467.11	4455.23	-0.0143508	0.85771344344816502	0.973301	None	N
ENSMUSG00000007476	26076	ENSMUSP00000109284.1	810	Lrrc8a	leucine rich repeat containing 8A	28	28	52	38	0.0245618	0.0276248	0.04061	0.032529	28.9122	31.6904	49.1931	38.8122	0.540255	0.29049811499315797	0.737572	None	N
ENSMUSG00000007480	2109	ENSMUSP00000130497.1	372	Mc5r	melanocortin 5 receptor	9	6	8	22	0.0976132	0.0731909	0.0772474	0.232849	9.29321	6.7908	7.56817	22.4702	0.895978	0.42952145481892301	0.830103	None	N
ENSMUSG00000007564	20606	ENSMUSP00000007708.7	589	Ppp2r1a	protein phosphatase 2%2C regulatory subunit A%2C alpha	21989	19719	24678	22553	24.4093	24.6192	24.3886	24.4309	22705.4	22318	23345.9	23035.1	0.0428549	0.56118321252139802	0.885818	None	N
ENSMUSG00000007570	13054	ENSMUSP00000110451.2	526	Fance	Fanconi anemia%2C complementation group E	1006	894	1137	1043	1.76278	1.76188	1.77373	1.78348	1038.77	1011.83	1075.63	1065.29	0.0620825	0.59807578658425398	0.897954	None	N
ENSMUSG00000007589	7132	ENSMUSP00000154730.1	73	Tinf2	Terf1 (TRF1)-interacting nuclear factor 2	452	425	560	468	1.44967	1.53306	1.599	1.46475	466.726	481.015	529.772	478.003	0.0890623	0.63899535940725405	0.913954	None	N
ENSMUSG00000007591	2356	ENSMUSP00000007735.8	292	Tssk4	testis-specific serine kinase 4	53	43	56	37	0.514569	0.469543	0.484042	0.350554	54.7267	48.6674	52.9772	37.7908	-0.186813	0.69466564449444501	0.932301	None	N
ENSMUSG00000007594	7406	ENSMUSP00000007738.9	400	Hapln4	hyaluronan and proteoglycan link protein 4	9521	8014	13459	11070	29.4064	27.8387	37.0083	33.3651	9831.19	9070.25	12732.5	11306.6	0.346887	0.177518829026105	0.619911	None	N
ENSMUSG00000007603	5337	ENSMUSP00000007747.8	637	Dus3l	dihydrouridine synthase 3-like (S. cerevisiae)	3627	3208	4317	3942	15.5451	15.4639	16.4723	16.4872	3745.16	3630.82	4083.97	4026.26	0.136863	0.15469271898987999	0.584161	None	N
ENSMUSG00000007610	11481	ENSMUSP00000114193.1	492	Gtpbp3	GTP binding protein 3	1457	1440	1754	1671	2.90284	3.22675	3.11115	3.24881	1504.47	1629.79	1659.32	1706.72	0.10316	0.34735724430077403	0.777714	None	N
ENSMUSG00000007613	61710	ENSMUSP00000007757.8	503	Tgfbr1	transforming growth factor%2C beta receptor I	1394	1385	1975	1549	0.516714	0.5774	0.651752	0.560304	1439.42	1567.54	1868.39	1582.11	0.199154	0.101815238444732	0.488052	None	N
ENSMUSG00000007617	105495	ENSMUSP00000079026.5	366	Homer1	homer scaffolding protein 1	3816	3353	4448	4698	0.827407	0.817682	0.858625	0.994052	3940.32	3794.93	4207.9	4798.42	0.219154	9.2797198445399992E-3	0.124364	None	N
ENSMUSG00000007646	28310	ENSMUSP00000064079.6	366	Rad51c	RAD51 paralog C	247	263	219	237	0.199572	0.239	0.157534	0.186869	255.047	297.664	207.179	242.066	-0.298972	0.224286819156643	0.677192	None	N
ENSMUSG00000007653	209272	ENSMUSP00000007797.4	474	Gabrb2	gamma-aminobutyric acid (GABA) A receptor%2C subunit beta 2	4345	3831	5748	4747	0.474921	0.47096	0.55934	0.506333	4486.56	4335.93	5437.73	4848.46	0.221502	6.0235735916420702E-2	0.378634	None	N
ENSMUSG00000007655	35118	ENSMUSP00000007799.6	178	Cav1	caveolin 1%2C caveolae protein	478	605	623	558	0.311344	0.443209	0.361267	0.354677	493.573	684.739	589.371	569.927	-0.0220691	0.90108759174521602	0.982389	None	N
ENSMUSG00000007656	22700	ENSMUSP00000128921.1	145	Arpp19	cAMP-regulated phosphoprotein 19	3464	3161	3706	3890	3.49056	3.58246	3.32468	3.82518	3576.85	3577.62	3505.96	3973.15	0.06373	0.43174257878952998	0.831228	None	N
ENSMUSG00000007659	51061	ENSMUSP00000007803.5	233	Bcl2l1	BCL2-like 1	4333	3781	4940	4191	1.94107	1.90502	1.97019	1.83213	4474.17	4279.34	4673.35	4280.58	0.0327073	0.70620736136793205	0.936205	None	N
ENSMUSG00000007670	10472	ENSMUSP00000007814.8	748	Khsrp	KH-type splicing regulatory protein	5352	4551	5784	5461	11.6904	11.1805	11.2478	11.6405	5526.36	5150.82	5471.79	5577.72	0.0492988	0.57475060144548995	0.890583	None	N
ENSMUSG00000007682	13887	ENSMUSP00000081013.3	266	Dio2	deiodinase%2C iodothyronine%2C type II	1969	1628	2554	2491	3.24325	3.01598	3.74527	4.00399	2033.15	1842.57	2416.14	2544.24	0.355499	3.9887548465074898E-4	0.0106021	None	N
ENSMUSG00000007721	5709	ENSMUSP00000007865.5	217	Ccdc124	coiled-coil domain containing 124	1768	1600	1862	1842	7.08378	7.21012	6.64187	7.20208	1825.6	1810.88	1761.49	1881.37	0.00234206	0.98341361313795495	0.996219	None	N
ENSMUSG00000007739	13262	ENSMUSP00000133523.1	539	Cct4	chaperonin containing Tcp1%2C subunit 4 (delta)	3727	3356	3823	3683	6.42825	6.51022	5.87037	6.19899	3848.42	3798.32	3616.64	3761.72	-0.0516749	0.52577955037528701	0.872243	None	N
ENSMUSG00000007777	3489	ENSMUSP00000104726.1	140	0610009B22Rik	RIKEN cDNA 0610009B22 gene	508	496	585	664	3.33047	3.65732	3.41449	4.24811	524.55	561.373	553.422	678.192	0.181326	0.31025919670587099	0.750142	None	N
ENSMUSG00000007783	15480	ENSMUSP00000069539.7	798	Cpt1c	carnitine palmitoyltransferase 1c	8243	6802	9169	8144	12.1803	11.3044	12.0621	11.7434	8511.55	7698.51	8674.07	8318.07	0.0678724	0.38179485639430299	0.799407	None	N
ENSMUSG00000007805	46568	ENSMUSP00000007949.3	160	Twist2	twist basic helix-loop-helix transcription factor 2	70	66	95	84	0.0343837	0.0364619	0.0415438	0.0402643	72.2805	74.6988	89.872	85.7954	0.257469	0.62037144188426596	0.907267	None	N
ENSMUSG00000007812	15588	ENSMUSP00000128969.1	541	Zfp655	zinc finger protein 655	1509	1257	1587	1413	2.21433	2.07457	2.07328	2.02339	1558.16	1422.67	1501.34	1443.2	-0.0179268	0.86952433085555703	0.975214	None	N
ENSMUSG00000007815	31806	ENSMUSP00000007959.8	193	Rhoa	ras homolog family member A	5373	5403	5931	5675	3.86412	4.37027	3.79743	3.98277	5548.05	6115.12	5610.85	5796.3	-0.0318935	0.70698969048118898	0.936495	None	N
ENSMUSG00000007817	207559	ENSMUSP00000124863.1	1072	Zmiz1	zinc finger%2C MIZ-type containing 1	6718	5742	7943	6857	0.740357	0.711712	0.779316	0.73743	6936.87	6498.8	7514.25	7003.56	0.111734	0.200941032535809	0.648969	None	N
ENSMUSG00000007827	60919	ENSMUSP00000108449.1	1681	Ankrd26	ankyrin repeat domain 26	833	825	1004	909	0.312777	0.348405	0.335623	0.333073	860.138	933.735	949.805	928.429	0.0667435	0.62181514807275595	0.907472	None	N
ENSMUSG00000007833	13901	ENSMUSP00000148069.1	802	Aldh16a1	aldehyde dehydrogenase 16 family%2C member A1	261	379	324	317	0.429474	0.701416	0.474646	0.509028	269.503	428.952	306.511	323.776	-0.146522	0.52675460219199299	0.872632	None	N
ENSMUSG00000007836	2678	ENSMUSP00000007980.6	305	Hnrnpa0	heterogeneous nuclear ribonucleoprotein A0	5105	4617	5859	5344	43.6042	44.3539	44.5537	44.5435	5271.32	5225.52	5542.74	5458.22	0.0676805	0.39233683069957997	0.805247	None	N
ENSMUSG00000007837	9094	ENSMUSP00000148014.1	198	Prrg2	proline-rich Gla (G-carboxyglutamic acid) polypeptide 2	270	234	245	230	0.679128	0.661978	0.548633	0.564548	278.796	264.841	231.775	234.916	-0.220511	0.33317540592859102	0.766353	None	N
ENSMUSG00000007850	9539	ENSMUSP00000104770.1	449	Hnrnph1	heterogeneous nuclear ribonucleoprotein H1	11244	10004	12223	11913	26.9625	26.9807	26.0943	27.877	11610.3	11322.5	11563.2	12167.6	0.0492835	0.53439277841941102	0.877072	None	N
ENSMUSG00000007867	79919	ENSMUSP00000061891.6	195	Ift43	intraflagellar transport 43	1111	932	1074	1049	0.317985	0.300019	0.273668	0.292991	1147.2	1054.84	1016.03	1071.42	-0.0777049	0.51166907673923501	0.866069	None	N
ENSMUSG00000007872	2259	ENSMUSP00000008016.2	119	Id3	inhibitor of DNA binding 3	1340	1560	1630	1738	13.5685	17.7661	14.6941	17.1736	1383.66	1765.61	1542.01	1775.15	0.0752227	0.61983763941762005	0.907229	None	N
ENSMUSG00000007877	1143	ENSMUSP00000008021.2	167	Tcap	titin-cap	30	24	27	41	0.600368	0.540191	0.481048	0.800693	30.9774	27.1632	25.5426	41.8763	0.211079	0.75519028993356596	0.953056	None	N
ENSMUSG00000007880	77762	ENSMUSP00000008024.6	1902	Arid1a	AT rich interactive domain 1A (SWI-like)	7694	6430	8178	6749	2.26322	2.12729	2.14166	1.93731	7944.66	7277.48	7736.56	6893.25	-0.0572557	0.54824901363572198	0.882777	None	N
ENSMUSG00000007888	10924	ENSMUSP00000008032.7	425	Crlf1	cytokine receptor-like factor 1	943	1108	1545	1457	1.97457	2.6094	2.88016	2.97719	973.722	1254.03	1461.6	1488.14	0.405474	2.7059203279844301E-2	0.241354	None	N
ENSMUSG00000007891	12128	ENSMUSP00000121203.1	410	Ctsd	cathepsin D	3499	3200	2400	1971	6.59929	6.78802	4.02988	3.62765	3612.99	3621.76	2270.45	2013.13	-0.755817	7.6628803290500494E-14	8.25727e-12	None	N
ENSMUSG00000007892	1259	ENSMUSP00000008036.7	114	Rplp1	ribosomal protein%2C large%2C P1	10563	10042	12303	12322	191.913	205.2	199.001	218.466	10907.1	11365.5	11638.9	12585.4	0.121172	0.31161723822572901	0.750862	None	N
ENSMUSG00000007907	2106	ENSMUSP00000008051.3	391	Cabs1	calcium binding protein%2C spermatid specific 1	0	0	0	0	0	0	0	0	0	0	0	0		NA			N
ENSMUSG00000007908	121496	ENSMUSP00000008052.6	343	Hmgcll1	3-hydroxymethyl-3-methylglutaryl-Coenzyme A lyase-like 1	1063	926	1256	1176	0.200131	0.196079	0.210522	0.21606	1097.63	1048.05	1188.2	1201.14	0.154897	0.17683341508171399	0.619	None	N
ENSMUSG00000007944	3432	ENSMUSP00000008088.7	239	Ttc9b	tetratricopeptide repeat domain 9B	1488	1308	1823	1735	9.91741	9.8049	10.8171	11.2844	1536.48	1480.4	1724.6	1772.08	0.212815	0.16180020587005201	0.594257	None	N
ENSMUSG00000007946	4414	ENSMUSP00000008090.8	280	Phox2a	paired-like homeobox 2a	0	0	0	0	0	0	0	0	0	0	0	0	0	1		None	N
ENSMUSG00000007950	6951	ENSMUSP00000008094.8	439	Abhd8	abhydrolase domain containing 8	8368	7703	9719	9229	27.537	28.5099	28.4738	29.6371	8640.62	8718.26	9194.38	9426.26	0.10122	0.27596973603613101	0.722675	None	N
ENSMUSG00000007987	7255	ENSMUSP00000143488.1	185	Ift22	intraflagellar transport 22	2029	1672	2124	2020	6.39716	5.929	5.96194	6.21501	2095.1	1892.37	2009.35	2063.18	0.0300358	0.77392309051266805	0.957902	None	N
ENSMUSG00000007989	70015	ENSMUSP00000115325.1	666	Fzd3	frizzled class receptor 3	3417	2989	3975	3757	1.11634	1.09829	1.15616	1.19778	3528.32	3382.95	3760.43	3837.3	0.136439	9.6248774775139101E-2	0.476997	None	N
ENSMUSG00000008028	25778	ENSMUSP00000103566.1	196	1700008O03Rik	RIKEN cDNA 1700008O03 gene	85	40	115	95	0.0754245	0.0399203	0.0908488	0.0822626	87.7692	45.272	108.792	97.0305	0.625384	0.10415419964577199	0.492455	None	N
ENSMUSG00000008035	4678	ENSMUSP00000122463.1	51	Mid1ip1	Mid1 interacting protein 1 (gastrulation specific G12-like (zebrafish))	3748	3973	4301	4000	18.3266	21.8495	18.7232	19.0866	3870.11	4496.64	4068.84	4085.5	-0.0368671	0.72739533366586695	0.944435	None	N
ENSMUSG00000008036	10885	ENSMUSP00000083281.6	142	Ap2s1	adaptor-related protein complex 2%2C sigma 1 subunit	4371	4071	4973	4723	9.18534	9.62178	9.3038	9.6854	4513.4	4607.56	4704.56	4823.95	0.0630689	0.53297624886488804	0.875918	None	N
ENSMUSG00000008090	14543	ENSMUSP00000108179.3	438	Fgfrl1	fibroblast growth factor receptor-like 1	897	776	822	897	1.41085	1.37275	1.15103	1.37679	926.223	878.277	777.63	916.173	-0.0919068	0.57427511622461702	0.890562	None	N
ENSMUSG00000008129	24566	ENSMUSP00000113651.1	600	4930432K21Rik	RIKEN cDNA 4930432K21 gene	193	169	198	229	0.179707	0.176984	0.164135	0.208079	199.288	191.274	187.312	233.895	0.107919	0.68645672249051004	0.929634	None	N
ENSMUSG00000008136	73911	ENSMUSP00000141170.1	279	Fhl2	four and a half LIM domains 2	1884	1634	2118	2102	0.583062	0.568755	0.583563	0.634822	1945.38	1849.36	2003.67	2146.93	0.128965	0.21712489077053301	0.668219	None	N
ENSMUSG00000008140	6593	ENSMUSP00000113509.2	268	Emc10	ER membrane protein complex subunit 10	5627	4832	6618	5409	19.5225	18.855	20.4416	18.3131	5810.32	5468.86	6260.77	5524.61	0.063382	0.50001264267924195	0.861434	None	N
ENSMUSG00000008153	34036	ENSMUSP00000008297.4	956	Clstn3	calsyntenin 3	17881	15654	20630	18278	12.017	11.8323	12.3433	11.9872	18463.5	17717.2	19516.4	18668.7	0.0777804	0.29208468140583899	0.738232	None	N
ENSMUSG00000008167	7070	ENSMUSP00000092845.3	458	Fbxw9	F-box and WD-40 domain protein 9	1067	888	1041	1042	3.45213	3.23129	2.99848	3.28985	1101.76	1005.04	984.808	1064.27	-0.0406182	0.77344456886988699	0.957833	None	N
ENSMUSG00000008193	6079	ENSMUSP00000035539.4	267	Spib	Spi-B transcription factor (Spi-1/PU.1 related)	2	5	7	1	0.00752559	0.0211602	0.0234497	0.00367194	2.06516	5.659	6.62215	1.02137	-0.00393626	0.99833025692809096		None	N
ENSMUSG00000008200	35652	ENSMUSP00000013759.5	1077	Fnbp4	formin binding protein 4	3458	3127	4049	3573	2.21862	2.25645	2.31278	2.23706	3570.66	3539.14	3830.44	3649.37	0.0732619	0.41280628856375001	0.819531	None	N
ENSMUSG00000008206	38655	ENSMUSP00000008350.8	393	Cers4	ceramide synthase 4	4080	3487	4243	4158	2.41433	2.32075	2.23531	2.40108	4212.92	3946.59	4013.97	4246.87	0.017551	0.84136576033086696	0.970669	None	N
ENSMUSG00000008226	25218	ENSMUSP00000088320.4	418	Scrn3	secernin 3	1545	1320	1744	1610	1.40139	1.34662	1.40834	1.42509	1595.33	1493.98	1649.86	1644.41	0.0924224	0.39789140982629101	0.809869	None	N
ENSMUSG00000008301	25270	ENSMUSP00000122948.1	363	Phax	phosphorylated adaptor for RNA export	1349	1221	1527	1657	1.22109	1.24306	1.23056	1.46368	1392.95	1381.93	1444.57	1692.42	0.176484	0.12256821503113099	0.532134	None	N
ENSMUSG00000008305	83778	ENSMUSP00000073839.7	770	Tle1	transducin-like enhancer of split 1	2821	2730	3433	3099	0.770222	0.838331	0.834477	0.825695	2912.91	3089.82	3247.69	3165.24	0.0955988	0.29230248150537202	0.738232	None	N
ENSMUSG00000008307	12791	ENSMUSP00000118797.1	106	1700109H08Rik	RIKEN cDNA 1700109H08 gene	744	663	994	823	1.33049	1.3335	1.58253	1.43623	768.239	750.384	940.345	840.591	0.230138	9.2780815922960794E-2	0.468843	None	N
ENSMUSG00000008318	17600	ENSMUSP00000008462.3	436	Relt	RELT tumor necrosis factor receptor	510	544	599	566	0.662827	0.795186	0.693082	0.717847	526.615	615.699	566.667	578.098	0.00368947	0.98313826969259399	0.996219	None	N
ENSMUSG00000008333	9815	ENSMUSP00000008477.6	225	Snrpb2	U2 small nuclear ribonucleoprotein B	819	750	989	959	1.90869	1.96586	2.052	2.181	845.682	848.85	935.615	979.498	0.176409	0.19075204646729299	0.638694	None	N
ENSMUSG00000008348	4238	ENSMUSP00000115578.1	734	Ubc	ubiquitin C	6238	6374	7745	6660	33.6688	38.6931	37.2161	35.0785	6441.23	7214.1	7326.94	6802.35	0.0494607	0.57441222114039903	0.890583	None	N
ENSMUSG00000008373	12502	ENSMUSP00000008517.6	499	Prpf31	pre-mRNA processing factor 31	1790	1516	1966	1827	3.27504	3.11962	3.20239	3.26202	1848.32	1715.81	1859.88	1866.05	0.0637415	0.529271991788132	0.873395	None	N
ENSMUSG00000008384	3407	ENSMUSP00000008528.7	236	Sertad1	SERTA domain containing 1	309	230	232	285	2.07457	1.73675	1.38671	1.86724	319.067	260.314	219.477	291.092	-0.184319	0.45100821328781698	0.840159	None	N
ENSMUSG00000008393	13576	ENSMUSP00000008537.8	148	Carhsp1	calcium regulated heat stable protein 1	217	167	218	183	0.365621	0.316466	0.327006	0.30089	224.07	189.011	206.233	186.911	-0.0720456	0.74110414847930195	0.949866	None	N
ENSMUSG00000008398	63722	ENSMUSP00000008542.5	409	Elk3	ELK3%2C member of ETS oncogene family	162	152	172	163	0.0581525	0.0613673	0.054968	0.0570987	167.278	172.034	162.716	166.484	-0.0435507	0.83545536690174205	0.968838	None	N
ENSMUSG00000008429	43689	ENSMUSP00000008573.7	404	Herpud2	HERPUD family member 2	2309	1938	2561	2202	1.20891	1.14121	1.19374	1.12505	2384.23	2193.43	2422.76	2249.07	0.0292911	0.77178243249081202	0.957616	None	N
ENSMUSG00000008435	20880	ENSMUSP00000113433.1	299	Rdh13	retinol dehydrogenase 13 (all-trans and 9-cis)	1201	986	1259	1294	1.31569	1.21487	1.22791	1.38335	1240.13	1115.96	1191.04	1321.66	0.092076	0.44721810582021498	0.838779	None	N
ENSMUSG00000008438	9891	ENSMUSP00000008582.3	729	Adam21	a disintegrin and metallopeptidase domain 21	118	68	163	113	0.272888	0.176869	0.335597	0.255015	121.844	76.9624	154.201	115.415	0.437624	0.17577708399504199	0.617929	None	N
ENSMUSG00000008450	18751	ENSMUSP00000008594.7	127	Nutf2	nuclear transport factor 2	1067	789	1040	1002	1.30162	1.08252	1.12948	1.19281	1101.76	892.991	983.862	1023.42	0.00803962	0.95208691168817405	0.98973	None	N
ENSMUSG00000008461	3771	ENSMUSP00000008605.5	377	Fut1	fucosyltransferase 1	3	4	8	1	0.0181973	0.0272889	0.043202	0.00591932	3.09774	4.5272	7.56817	1.02137	0.178342	0.93100226297842503		None	N
ENSMUSG00000008475	9056	ENSMUSP00000076933.5	151	Arpc5	actin related protein 2/3 complex%2C subunit 5	6848	5747	7472	7332	17.297	16.3263	16.8024	18.0723	7071.1	6504.46	7068.67	7488.72	0.100571	0.26270829158486703	0.713247	None	N
ENSMUSG00000008482	2225	ENSMUSP00000008626.8	239	Rnf151	ring finger protein 151	24	19	19	20	0.246731	0.219688	0.173898	0.200645	24.7819	21.5042	17.9744	20.4275	-0.270808	0.72473974317382295	0.943574	None	N
ENSMUSG00000008489	150023	ENSMUSP00000099863.3	373	Elavl2	ELAV like RNA binding protein 1	3250	2883	3993	3621	0.495528	0.49439	0.542016	0.538764	3355.88	3262.98	3777.46	3698.4	0.175619	5.4099596439275102E-2	0.356974	None	N
ENSMUSG00000008496	92383	ENSMUSP00000135075.1	463	Pou2f2	POU domain%2C class 2%2C transcription factor 2	515	578	641	647	0.127514	0.16096	0.141298	0.156329	531.778	654.181	606.4	660.829	0.0963426	0.54133534731655197	0.880952	None	N
ENSMUSG00000008540	16440	ENSMUSP00000008684.4	155	Mgst1	microsomal glutathione S-transferase 1	338	349	244	247	0.470281	0.546143	0.302245	0.335369	349.012	394.998	230.829	252.279	-0.622828	1.2521741349031E-3	0.0271327	None	N
ENSMUSG00000008575	415578	ENSMUSP00000102865.2	493	Nfib	nuclear factor I/B	6445	5654	7832	7395	0.354742	0.350014	0.383787	0.397204	6654.97	6399.2	7409.24	7553.06	0.196726	1.2602512582398299E-2	0.150665	None	N
ENSMUSG00000008590	29983	ENSMUSP00000008734.4	437	Htr3b	5-hydroxytryptamine (serotonin) receptor 3B	1	0	1	1	0.0007629	0	0.000679196	0.00074448	1.03258	0	0.946021	1.02137	0.873803	0.71514787869900798		None	N
ENSMUSG00000008601	6272	ENSMUSP00000008745.6	213	Rab25	RAB25%2C member RAS oncogene family	8	4	1	4	0.0291761	0.0164073	0.00324687	0.0142358	8.26063	4.5272	0.946021	4.0855	-1.36238	0.33347930455225	0.76644	None	N
ENSMUSG00000008604	15968	ENSMUSP00000008748.6	596	Ubqln4	ubiquilin 4	5708	4920	6662	6311	8.17666	7.92679	8.4962	8.82218	5893.96	5568.46	6302.39	6445.89	0.153253	6.2047658159319501E-2	0.384734	None	N
ENSMUSG00000008658	1526172	ENSMUSP00000155069.1	289	Rbfox1	RNA binding protein%2C fox-1 homolog (C. elegans) 1	14186	11893	17546	16721	0.212618	0.20048	0.234124	0.244561	14648.2	13460.5	16598.9	17078.4	0.260678	1.29422467631533E-3	0.02793	None	N
ENSMUSG00000008668	4003	ENSMUSP00000008812.7	152	Rps18	ribosomal protein S18	4306	4136	4795	4790	24.6054	26.5814	24.3935	26.7103	4446.29	4681.13	4536.17	4892.38	0.0468248	0.669031906193292	0.924323	None	N
ENSMUSG00000008682	2324	ENSMUSP00000008826.7	214	Rpl10	ribosomal protein L10	6988	6306	7236	7453	68.7796	69.8072	63.4064	71.5852	7215.66	7137.13	6845.41	7612.3	0.0103846	0.90576216856705205	0.983278	None	N
ENSMUSG00000008683	11817	ENSMUSP00000119975.1	130	Rps15a	ribosomal protein S15A	5038	4683	5717	5453	9.752	10.1953	9.85216	10.3005	5202.13	5300.22	5408.4	5569.55	0.0638923	0.496078835726602	0.861065	None	N
ENSMUSG00000008690	17108	ENSMUSP00000036900.5	576	Ncaph2	non-SMC condensin II complex%2C subunit H2	3661	3333	4278	4141	4.89489	5.01209	5.09228	5.40299	3780.27	3772.29	4047.08	4229.51	0.131979	0.11726201051387	0.521063	None	N
ENSMUSG00000008730	51749	ENSMUSP00000113998.1	1210	Hipk1	homeodomain interacting protein kinase 1	2113	2185	2568	1936	0.933986	1.08626	1.01056	0.835087	2181.84	2472.98	2429.38	1977.38	-0.0788783	0.76907906367945	0.957425	None	N
ENSMUSG00000008734	23165	ENSMUSP00000008878.8	410	Gprc5b	G protein-coupled receptor%2C family C%2C group 5%2C member B	8011	8817	9844	8655	7.91038	9.79199	8.65386	8.33994	8271.99	9979.09	9312.63	8839.99	-0.00758626	0.934543551603505	0.987877	None	N
ENSMUSG00000008763	123296	ENSMUSP00000008907.7	641	Man1a2	mannosidase%2C alpha%2C class 1A%2C member 2	5111	4702	6056	5640	0.948199	0.981107	1.00025	1.02108	5277.51	5321.73	5729.11	5760.55	0.116386	0.118709351384495	0.525444	None	N
ENSMUSG00000008789	47895	ENSMUSP00000080582.6	947	Ceacam5	carcinoembryonic antigen-related cell adhesion molecule 5	0	0	0	0	0	0	0	0	0	0	0	0	0	1		None	N
ENSMUSG00000008813	2276	ENSMUSP00000008957.5	170	Tppp2	tubulin polymerization-promoting protein family member 2	0	0	0	1	0	0	0	0.00980745	0	0	0	1.02137	1.34518	0.78751776732346002			N
ENSMUSG00000008822	16041	ENSMUSP00000112609.1	157	Acyp1	acylphosphatase 1%2C erythrocyte (common) type	667	578	763	714	0.951124	0.926999	0.968643	0.993562	688.73	654.181	721.814	729.261	0.11143	0.425750145175532	0.828149	None	N
ENSMUSG00000008843	1278	ENSMUSP00000008987.4	211	Cldn13	claudin 13	0	0	0	0	0	0	0	0	0	0	0	0		NA			N
ENSMUSG00000008845	25872	ENSMUSP00000032234.2	1121	Cd163	CD163 antigen	67	96	82	80	0.0592362	0.0954605	0.0645438	0.0690221	69.1828	108.653	77.5737	81.7099	-0.151223	0.47052163113433998	0.848546	None	N
ENSMUSG00000008855	35735	ENSMUSP00000102769.2	1030	Hdac5	histone deacetylase 5	10049	9118	10428	9488	6.43238	6.5643	5.94262	5.92665	10376.4	10319.8	9865.11	9690.8	-0.0817436	0.229386507861192	0.6801	None	N
ENSMUSG00000008859	63669	ENSMUSP00000009003.7	206	Rala	v-ral simian leukemia viral oncogene A (ras related)	2688	2255	2998	2850	0.965704	0.911174	0.958902	0.999183	2775.57	2552.21	2836.17	2910.92	0.109008	0.27296168562592898	0.720926	None	N
ENSMUSG00000008874	7761	ENSMUSP00000009018.3	196	Clec3a	C-type lectin domain family 3%2C member a	0	0	4	0	0	0	0.0104957	0	0	0	3.78409	0	3.25283	0.50160616619960496			N
ENSMUSG00000008892	16739	ENSMUSP00000136273.1	284	Vdac3	voltage-dependent anion channel 3	3626	3283	4205	3706	4.95497	5.04573	5.11572	4.94201	3744.13	3715.7	3978.02	3785.21	0.0575957	0.49353188186213798	0.858968	None	N
ENSMUSG00000008932	45201	ENSMUSP00000102324.3	569	Slc1a7	solute carrier family 1 (glutamate transporter)%2C member 7	4	11	4	0	0.00202421	0.00626076	0.00180211	0	4.13032	12.4498	3.78409	0	-2.11359	0.26115312012005798			N
ENSMUSG00000008958	12030	ENSMUSP00000009102.8	368	Vps72	vacuolar protein sorting 72	1263	1140	1242	1210	2.40149	2.43793	2.10245	2.24516	1304.15	1290.25	1174.96	1235.86	-0.106084	0.37624459476613498	0.795807	None	N
ENSMUSG00000008976	28855	ENSMUSP00000009120.7	454	Gabpa	GA repeat binding protein%2C alpha	1556	1259	1540	1503	1.23348	1.1225	1.08685	1.1627	1606.69	1424.94	1456.87	1535.13	-0.0195156	0.87246375875010895	0.976004	None	N
ENSMUSG00000008999	72310	ENSMUSP00000009143.7	430	Bmp7	bone morphogenetic protein 7	920	1101	389	332	0.291026	0.391716	0.109552	0.102487	949.973	1246.11	368.002	339.096	-1.63398	2.0832271603098899E-19	3.49719e-17	Down	Y
ENSMUSG00000009013	3890	ENSMUSP00000009157.3	89	Dynll1	dynein light chain LC8-type 1	9021	7728	9486	9523	53.0454	51.1093	49.6597	54.6452	9314.9	8746.55	8973.96	9726.55	0.0500591	0.610127147367719	0.903084	None	N
ENSMUSG00000009030	9259	ENSMUSP00000009174.8	301	Pdcl	phosducin-like	1091	1018	1184	1025	2.69528	2.82857	2.6041	2.47109	1126.54	1152.17	1120.09	1046.91	-0.0721846	0.55221751654361895	0.883259	None	N
ENSMUSG00000009035	42886	ENSMUSP00000074518.2	407	Tmem184b	transmembrane protein 184b	4710	4107	4822	4191	2.51216	2.46372	2.28972	2.18137	4863.45	4648.3	4561.71	4280.58	-0.105274	0.18755152454662899	0.634606	None	N
ENSMUSG00000009047	633	ENSMUSP00000009191.3	196	Gm5965	predicted gene 5965	0	0	0	0	0	0	0	0	0	0	0	0		NA			N
ENSMUSG00000009070	75110	ENSMUSP00000131632.1	374	Rsph14	radial spoke head homolog 14 (Chlamydomonas)	35	53	24	33	0.0106589	0.0181535	0.00650705	0.00980718	36.1403	59.9854	22.7045	33.7053	-0.768803	0.16450841832662599	0.598813	None	N
ENSMUSG00000009073	83692	ENSMUSP00000105536.2	596	Nf2	neurofibromin 2	6788	6100	7585	7176	1.85524	1.87512	1.84562	1.91393	7009.15	6903.98	7175.57	7329.38	0.0600379	0.41350314504498797	0.820217	None	N
ENSMUSG00000009075	9887	ENSMUSP00000009219.2	215	Cabp7	calcium binding protein 7	7212	7265	9261	8499	16.6853	18.904	19.075	19.1881	7446.96	8222.53	8761.1	8680.66	0.154707	9.0979445279596394E-2	0.465559	None	N
ENSMUSG00000009076	32992	ENSMUSP00000009220.4	170	Zmat5	zinc finger%2C matrin type 5	332	320	393	439	0.230182	0.249531	0.24258	0.297019	342.816	362.176	371.786	448.383	0.217976	0.29634283555395902	0.740413	None	N
ENSMUSG00000009079	29578	ENSMUSP00000078867.6	655	Ewsr1	Ewing sarcoma breakpoint region 1	14370	12706	16219	14993	11.113	11.0515	11.1667	11.3148	14838.2	14380.7	15343.5	15313.5	0.0692884	0.334242415699192	0.767096	None	N
ENSMUSG00000009090	55968	ENSMUSP00000009234.9	943	Ap1b1	adaptor protein complex AP-1%2C beta 1 subunit	9574	8899	10393	9725	3.91288	4.09057	3.78157	3.87863	9885.91	10071.9	9832	9932.86	-0.0140001	0.84864850418606796	0.971939	None	N
ENSMUSG00000009092	2529	ENSMUSP00000009236.4	228	Derl3	Der1-like domain family%2C member 3	61	58	44	38	0.551726	0.590013	0.354303	0.3354	62.9873	65.6444	41.6249	38.8122	-0.676407	8.9918172865683793E-2	0.463385	None	N
ENSMUSG00000009093	7601	ENSMUSP00000125604.1	240	Gstt4	glutathione S-transferase%2C theta 4	0	0	1	1	0	0	0.00267917	0.00293669	0	0	0.946021	1.02137	2.30605	0.49444481939352097			N
ENSMUSG00000009097	9693	ENSMUSP00000009241.6	479	Tbx1	T-box 1	75	65	35	74	0.176989	0.172519	0.0735327	0.170413	77.4434	73.567	33.1107	75.5817	-0.47937	0.24637113264639199	0.697396	None	N
ENSMUSG00000009108	8644	ENSMUSP00000053818.8	354	Gnat2	guanine nucleotide binding protein%2C alpha transducing 2	15	27	5	9	0.0396935	0.0803585	0.0117795	0.0232411	15.4887	30.5586	4.73011	9.19237	-1.72798	9.5525579467347299E-2	0.475333	None	N
ENSMUSG00000009112	56631	ENSMUSP00000009256.2	434	Bcl2l13	BCL2-like 13 (apoptosis facilitator)	2435	1994	2802	2286	0.983529	0.905844	1.00759	0.901053	2514.33	2256.81	2650.75	2334.86	0.0633937	0.53858657347917904	0.879524	None	N
ENSMUSG00000009114	12030	ENSMUSP00000090061.5	270	2610028H24Rik	RIKEN cDNA 2610028H24 gene	4	0	5	2	0.00760566	0	0.00846399	0.00371101	4.13032	0	4.73011	2.04275	0.692918	0.65429974653285705	0.919501	None	N
ENSMUSG00000009115	7930	ENSMUSP00000009259.4	342	Spatc1l	spermatogenesis and centriole associated 1 like	7	8	11	6	0.0201914	0.0259537	0.0282481	0.0168891	7.22805	9.0544	10.4062	6.12824	0.0253734	0.98467665155168904		None	N
ENSMUSG00000009145	9475	ENSMUSP00000076708.2	718	Dqx1	DEAQ RNA-dependent ATPase	129	91	69	42	0.311425	0.247084	0.1483	0.098946	133.203	102.994	65.2755	42.8977	-1.12516	4.7913101402842304E-3	0.0776543	None	N
ENSMUSG00000009185	1615	ENSMUSP00000009329.2	97	Ccl8	chemokine (C-C motif) ligand 8	1	1	0	1	0.0141635	0.0159298	0	0.0138215	1.03258	1.1318	0	1.02137	-1.10008	0.81162582675061601			N
ENSMUSG00000009207	59145	ENSMUSP00000107624.2	376	Lnpk	lunapark%2C ER junction formation factor	1876	1672	2372	2071	0.725533	0.727279	0.816709	0.78161	1937.12	1892.37	2243.96	2115.27	0.186976	8.5380406343206303E-2	0.450843	None	N
ENSMUSG00000009210	12087	ENSMUSP00000009354.3	137	Prr29	proline rich 29	16	18	10	15	0.0302792	0.0383122	0.0168481	0.0277013	16.5213	20.3724	9.46021	15.3206	-0.575935	0.487240315704984	0.85594	None	N
ENSMUSG00000009214	10544	ENSMUSP00000009358.2	221	Mymk	myomaker%2C myoblast fusion factor	29	22	6	10	0.0629123	0.0536784	0.0115882	0.0211701	29.9448	24.8996	5.67613	10.2137	-1.7923	5.0561109128623299E-2	0.345183	None	N
ENSMUSG00000009216	32112	ENSMUSP00000127556.1	167	Fam163b	family with sequence similarity 163%2C member B	6140	6176	9274	7967	4.37365	4.94792	5.88126	5.53803	6340.04	6990	8773.4	8137.29	0.343386	1.79504548886243E-3	0.0362831	None	N
ENSMUSG00000009246	25490	ENSMUSP00000009390.3	1158	Trpm5	transient receptor potential cation channel%2C subfamily M%2C member 5	25	26	5	6	0.0224343	0.0262413	0.00399458	0.00525424	25.8145	29.4268	4.73011	6.12824	-2.34872	2.53020237304891E-2	0.231906	None	N
ENSMUSG00000009248	2436	ENSMUSP00000009392.4	263	Ascl2	achaete-scute family bHLH transcription factor 2	30	19	5	11	0.2817	0.200659	0.0417987	0.100796	30.9774	21.5042	4.73011	11.2351	-1.72341	8.2997347301691796E-2	0.445675	None	N
ENSMUSG00000009281	3094	ENSMUSP00000144799.1	162	Rarres2	retinoic acid receptor responder (tazarotene induced) 2	202	231	199	168	1.49339	1.92077	1.30979	1.21204	208.581	261.446	188.258	171.591	-0.384028	0.16456619480849699	0.598813	None	N
ENSMUSG00000009291	17013	ENSMUSP00000009435.5	174	Pttg1ip	pituitary tumor-transforming 1 interacting protein	3867	3771	4229	3423	5.19919	5.70241	5.06206	4.49111	3992.98	4268.02	4000.72	3496.16	-0.139647	0.13072425670559401	0.546329	None	N
ENSMUSG00000009292	62842	ENSMUSP00000101040.2	1506	Trpm2	transient receptor potential cation channel%2C subfamily M%2C member 2	2248	1950	2466	2231	0.818256	0.798302	0.799123	0.792461	2321.24	2207.01	2332.89	2278.69	0.0261886	0.78363095874643895	0.959247	None	N
ENSMUSG00000009293	23719	ENSMUSP00000133515.1	165	Ube2g2	ubiquitin-conjugating enzyme E2G 2	1729	1521	1799	1816	1.66741	1.64974	1.54456	1.70902	1785.33	1721.47	1701.89	1854.82	0.0200327	0.85527563980522603	0.973288	None	N
ENSMUSG00000009350	10833	ENSMUSP00000020779.4	718	Mpo	myeloperoxidase	4	1	5	1	0.00844605	0.00237484	0.00939922	0.00206053	4.13032	1.1318	4.73011	1.02137	0.127456	0.96234758621779304		None	N
ENSMUSG00000009356	21862	ENSMUSP00000099466.3	710	Lpo	lactoperoxidase	25	34	47	41	0.0261573	0.0400103	0.0437803	0.0418622	25.8145	38.4812	44.463	41.8763	0.428559	0.43029017697445898	0.830812	None	N
ENSMUSG00000009376	110181	ENSMUSP00000111103.1	1379	Met	met proto-oncogene	360	218	352	212	0.0747375	0.0509017	0.0650589	0.0429494	371.728	246.733	333	216.531	-0.170481	0.87818273526650803	0.978021	None	N
ENSMUSG00000009378	78887	ENSMUSP00000009522.3	486	Slc16a12	solute carrier family 16 (monocarboxylic acid transporters)%2C member 12	398	433	80	102	0.115404	0.14121	0.0206517	0.0288618	410.966	490.07	75.6817	104.18	-2.32637	7.0744346210144097E-15	8.74598e-13	Down	Y
ENSMUSG00000009394	147105	ENSMUSP00000009538.5	586	Syn2	synapsin II	27969	22540	31966	28446	4.34903	3.94193	4.42518	4.3164	28880.2	25510.8	30240.5	29054	0.124492	0.12877677226935499	0.54213	None	N
ENSMUSG00000009406	17214	ENSMUSP00000009550.7	429	Elk1	ELK1%2C member of ETS oncogene family	2927	2692	3624	3221	3.88941	4.02324	4.28723	4.17674	3022.36	3046.81	3428.38	3289.85	0.146701	9.1648108817269494E-2	0.46637	None	N
ENSMUSG00000009418	172716	ENSMUSP00000140322.1	1815	Nav1	neuron navigator 1	5293	4509	6118	5370	0.70099	0.67163	0.721352	0.694017	5465.44	5103.29	5787.76	5484.78	0.0929487	0.25971470146254499	0.71121	None	N
ENSMUSG00000009470	87366	ENSMUSP00000105028.1	898	Tnpo1	transportin 1	3874	3392	3983	3487	1.01428	0.99884	0.928407	0.890918	4000.21	3839.07	3768	3561.53	-0.096989	0.30074707179392801	0.743154	None	N
ENSMUSG00000009471	2626	ENSMUSP00000072330.1	318	Myod1	myogenic differentiation 1	1	0	6	25	0.0087106	0	0.0465294	0.212507	1.03258	0	5.67613	25.5344	4.85981	2.0822616385241601E-2			N
ENSMUSG00000009487	70448	ENSMUSP00000130949.1	2911	Otog	otogelin	7	3	2	7	0.00227286	0.00109556	0.000578138	0.00221798	7.22805	3.3954	1.89204	7.14962	-0.244452	0.86544257102019495	0.974638	None	N
ENSMUSG00000009535	24498	ENSMUSP00000009679.4	465	Rnmt	RNA (guanine-7-) methyltransferase	3122	2548	3455	3024	2.91504	2.67579	2.87202	2.75537	3223.71	2883.83	3268.5	3088.64	0.0576103	0.55637690157120301	0.884391	None	N
ENSMUSG00000009545	320681	ENSMUSP00000009689.4	668	Kcnq1	potassium voltage-gated channel%2C subfamily Q%2C member 1	1100	979	1236	1292	0.0784625	0.0785402	0.0784903	0.0899327	1135.84	1108.03	1169.28	1319.62	0.149123	0.26828903399691101	0.71662	None	N
ENSMUSG00000009549	3862	ENSMUSP00000009693.8	110	Srp14	signal recognition particle 14	3210	3062	3417	3040	19.0123	20.3974	18.0179	17.5707	3314.58	3465.57	3232.55	3104.98	-0.0971716	0.26341727722430103	0.713796	None	N
ENSMUSG00000009551	8397	ENSMUSP00000009695.2	162	6330409D20Rik	RIKEN cDNA 6330409D20 gene	0	0	0	0	0	0	0	0	0	0	0	0		NA			N
ENSMUSG00000009555	7293	ENSMUSP00000009699.9	372	Cdk9	cyclin-dependent kinase 9 (CDC2-related kinase)	4482	3947	5192	5198	14.0575	13.9233	14.4977	15.9096	4628.02	4467.22	4911.74	5309.1	0.168121	4.2404423564559202E-2	0.312	None	N
ENSMUSG00000009563	5011	ENSMUSP00000009707.7	321	Tor2a	torsin family 2%2C member A	0	0	0	0	0	0	0	0	0	0	0	0		NA			N
ENSMUSG00000009566	21537	ENSMUSP00000141899.1	189	Fpgs	folylpolyglutamyl synthetase	599	554	612	527	0.636186	0.66177	0.578678	0.546202	618.515	627.017	578.965	538.264	-0.156501	0.33913674770278401	0.770009	None	N
ENSMUSG00000009569	161049	ENSMUSP00000009713.7	1091	Mkl2	MKL/myocardin-like 2	12074	10296	15145	13038	1.71489	1.64472	1.91506	1.8071	12467.4	11653	14327.5	13316.7	0.196706	1.79527543455924E-2	0.188596	None	N
ENSMUSG00000009575	48273	ENSMUSP00000113157.1	191	Cbx5	chromobox 5	8761	8542	10609	9155	4.15138	4.55237	4.47549	4.23333	9046.43	9667.84	10036.3	9350.68	0.0510921	0.53408094908483295	0.87683	None	N
ENSMUSG00000009580	9146	ENSMUSP00000117898.2	273	Odam	odontogenic%2C ameloblast asssociated	0	0	0	0	0	0	0	0	0	0	0	0		NA			N
ENSMUSG00000009585	24248	ENSMUSP00000135079.1	392	Apobec3	apolipoprotein B mRNA editing enzyme%2C catalytic polypeptide 3	264	260	192	159	0.249041	0.275854	0.161249	0.146369	272.601	294.268	181.636	162.398	-0.719405	1.82754222843842E-3	0.0368742	None	N
ENSMUSG00000009588	10483	ENSMUSP00000009732.7	526	St6galnac1	ST6 (alpha-N-acetyl-neuraminyl-2%2C3-beta-galactosyl-1%2C3)-N-acetylgalactosaminide alpha-2%2C6-sialyltransferase 1	6	0	5	1	0.0130921	0	0.00971303	0.00212933	6.19547	0	4.73011	1.02137	-0.110827	0.96469662287106195		None	N
ENSMUSG00000009596	16373	ENSMUSP00000009740.2	471	Taf7l	TATA-box binding protein associated factor 7 like	67	72	87	76	0.0936029	0.113132	0.108209	0.103613	69.1828	81.4896	82.3039	77.6244	0.0875153	0.81081038627067703	0.964014	None	N
ENSMUSG00000009614	59945	ENSMUSP00000099950.3	919	Sardh	sarcosine dehydrogenase	573	510	559	569	0.218647	0.218877	0.189902	0.211879	591.668	577.218	528.826	581.162	-0.0750399	0.65631718584155796	0.920258	None	N
ENSMUSG00000009621	164930	ENSMUSP00000062782.7	868	Vav2	vav 2 oncogene	832	805	918	769	0.11539	0.125568	0.113348	0.104077	859.106	911.099	868.448	785.437	-0.0974717	0.492200698449137	0.858503	None	N
ENSMUSG00000009628	68845	ENSMUSP00000138070.1	323	Tex15	testis expressed gene 15	58	56	70	61	0.0192707	0.0209266	0.020706	0.0197781	59.8896	63.3808	66.2215	62.3038	0.0608807	0.88787418076828195	0.980364	None	N
ENSMUSG00000009630	19817	ENSMUSP00000009774.9	309	Ppp2cb	protein phosphatase 2 (formerly 2A)%2C catalytic subunit%2C beta isoform	3409	3148	3868	3542	3.93488	4.08676	3.97483	3.98969	3520.06	3562.91	3659.21	3617.71	0.0390348	0.64061661441222895	0.915124	None	N
ENSMUSG00000009633	1057	ENSMUSP00000009777.2	103	G0s2	G0/G1 switch gene 2	0	0	0	0	0	0	0	0	0	0	0	0		NA			N
ENSMUSG00000009640	7593	ENSMUSP00000099748.3	468	Dmap1	DNA methyltransferase 1-associated protein 1	895	901	1095	989	2.6962	3.05277	2.93678	2.90744	924.158	1019.75	1035.89	1010.14	0.0744317	0.55270528274917197	0.883318	None	N
ENSMUSG00000009646	18317	ENSMUSP00000009790.7	195	Pla2g12b	phospholipase A2%2C group XIIB	0	4	0	1	0	0.00561808	0	0.00121864	0	4.5272	0	1.02137	-2.16042	0.65463820433812303			N
ENSMUSG00000009647	169709	ENSMUSP00000020312.6	350	Mcu	mitochondrial calcium uniporter	2210	1902	2631	2421	0.297872	0.288329	0.315709	0.318433	2282	2152.68	2488.98	2472.75	0.161817	9.1634958903713606E-2	0.46637	None	N
ENSMUSG00000009654	18821	ENSMUSP00000009798.4	546	Oit3	oncoprotein induced transcript 3	5	0	8	6	0.00607673	0	0.00865601	0.00711601	5.1629	0	7.56817	6.12824	1.3861	0.35490681664439	0.783083	None	N
ENSMUSG00000009670	221020	ENSMUSP00000109347.1	947	Tex11	testis expressed gene 11	25	9	16	3	0.00258733	0.0010476	0.00147421	0.000302983	25.8145	10.1862	15.1363	3.06412	-0.980525	0.364667734938044	0.789691	None	N
ENSMUSG00000009681	124330	ENSMUSP00000126377.1	1270	Bcr	breakpoint cluster region	7417	6753	8328	7689	1.36457	1.39734	1.36407	1.38045	7658.64	7643.05	7878.47	7853.35	0.0399945	0.61749704381991699	0.905919	None	N
ENSMUSG00000009687	9760	ENSMUSP00000125285.1	178	Fxyd5	FXYD domain-containing ion transport regulator 5	652	528	650	712	1.52806	1.39177	1.35623	1.62839	673.242	597.591	614.914	727.218	0.0778944	0.66651130217576304	0.923503	None	N
ENSMUSG00000009731	15992	ENSMUSP00000009875.4	651	Kcnd1	potassium voltage-gated channel%2C Shal-related family%2C member 1	660	600	781	657	0.944026	0.965231	0.994532	0.917045	681.502	679.08	738.843	671.043	0.051773	0.69707508639367199	0.933061	None	N
ENSMUSG00000009733	53997	ENSMUSP00000155683.1	502	Tfcp2	transcription factor CP2	1853	1495	1899	1661	0.784962	0.712286	0.716186	0.686638	1913.37	1692.04	1796.49	1696.5	-0.045964	0.67503295334342495	0.926006	None	N
ENSMUSG00000009734	276589	ENSMUSP00000114173.2	637	Pou6f2	POU domain%2C class 6%2C transcription factor 2	50	42	59	75	0.00413502	0.00390658	0.00434398	0.00605277	51.629	47.5356	55.8153	76.6031	0.414473	0.27908183167109502	0.725874	None	N
ENSMUSG00000009739	24667	ENSMUSP00000073504.6	576	Pou6f1	POU domain%2C class 6%2C transcription factor 1	7217	6018	8251	7752	6.69242	6.27651	6.81178	7.01497	7452.12	6811.18	7805.62	7917.69	0.14044	8.3056276945500399E-2	0.445687	None	N
ENSMUSG00000009741	46269	ENSMUSP00000081946.5	540	Ubp1	upstream binding protein 1	2175	1790	2394	2212	1.07526	0.995281	1.05367	1.06714	2245.86	2025.92	2264.78	2259.28	0.082403	0.39353106023134499	0.806181	None	N
ENSMUSG00000009772	17363	ENSMUSP00000080769.5	631	Nuak2	NUAK family%2C SNF1-like kinase%2C 2	132	143	85	64	0.173897	0.211882	0.099693	0.0822779	136.3	161.847	80.4118	65.3679	-1.03072	9.9468002823932498E-3	0.129179	None	N
ENSMUSG00000009828	62916	ENSMUSP00000048234.7	629	Ick	intestinal cell kinase	1419	1417	1565	1477	0.515898	0.579417	0.506552	0.52402	1465.23	1603.76	1480.52	1508.57	-0.0377974	0.75028663116831695	0.951858	None	N
ENSMUSG00000009863	17991	ENSMUSP00000010007.8	282	Sdhb	succinate dehydrogenase complex%2C subunit B%2C iron sulfur (Ip)	3635	3370	4041	3611	4.62159	4.819	4.57408	4.48023	3753.42	3814.17	3822.87	3688.18	-0.0106951	0.89767393024673003	0.982389	None	N
ENSMUSG00000009876	10865	ENSMUSP00000010020.5	172	Cox4i2	cytochrome c oxidase subunit 4I2	58	35	33	14	0.122107	0.0828745	0.0618521	0.0287625	59.8896	39.613	31.2187	14.2992	-1.12422	2.4269362701480099E-2	0.226091	None	N
ENSMUSG00000009894	44053	ENSMUSP00000010038.3	413	Snap47	synaptosomal-associated protein%2C 47	12619	11144	14489	12448	6.55227	6.50801	6.69782	6.30743	13030.1	12612.8	13706.9	12714.1	0.0431443	0.59435839461280005	0.896751	None	N
ENSMUSG00000009900	42720	ENSMUSP00000010044.7	352	Wnt3a	wingless-type MMTV integration site family%2C member 3A	2	1	5	17	0.00107088	0.000602215	0.00238347	0.00888272	2.06516	1.1318	4.73011	17.3634	2.77399	4.7345237374350001E-2	0.331167	None	N
ENSMUSG00000009905	39269	ENSMUSP00000010049.4	332	Kdsr	3-ketodihydrosphingosine reductase	1973	1815	2339	2091	1.14926	1.18908	1.21297	1.18859	2037.28	2054.22	2212.74	2135.69	0.0879777	0.40669361801110099	0.815015	None	N
ENSMUSG00000009907	32658	ENSMUSP00000108356.1	444	Vps4b	vacuolar protein sorting 4B	2867	2502	3255	3068	2.00808	1.97097	2.0297	2.09698	2960.4	2831.76	3079.3	3133.58	0.100955	0.23371009331508899	0.68339	None	N
ENSMUSG00000009927	3289	ENSMUSP00000079180.7	125	Rps25	ribosomal protein S25	4947	4601	5112	4991	34.4049	35.9891	31.6517	33.8729	5108.17	5207.41	4836.06	5097.68	-0.0544518	0.56934394627070195	0.888343	None	N
ENSMUSG00000009941	20229	ENSMUSP00000108814.1	685	Nxf2	nuclear RNA export factor 2	0	1	1	2	0	0.00127177	0.00100669	0.00220691	0	1.1318	0.946021	2.04275	1.44512	0.52225911196740904			N
ENSMUSG00000009995	8240	ENSMUSP00000065270.6	262	Taz	tafazzin	2788	2489	2931	2706	7.73942	7.77106	7.24368	7.33042	2878.83	2817.05	2772.79	2763.84	-0.0409658	0.67022990287325201	0.924323	None	N
ENSMUSG00000010021	25352	ENSMUSP00000081398.5	997	Kif19a	kinesin family member 19A	247	255	240	284	0.222858	0.258768	0.192783	0.250054	255.047	288.609	227.045	290.07	-0.0726262	0.73900503900795	0.948943	None	N
ENSMUSG00000010025	44048	ENSMUSP00000067767.3	532	Aldh3a2	aldehyde dehydrogenase family 3%2C subfamily A2	2702	2445	2923	2612	1.40314	1.42802	1.35137	1.32366	2790.03	2767.25	2765.22	2667.83	-0.0325542	0.72321746454093305	0.943164	None	N
ENSMUSG00000010044	4022	ENSMUSP00000010188.7	440	Zmynd10	zinc finger%2C MYND domain containing 10	442	370	256	256	2.51375	2.36669	1.29619	1.42078	456.4	418.766	242.181	261.472	-0.79801	2.5841629407947601E-5	0.000967423	None	N
ENSMUSG00000010045	4729	ENSMUSP00000010189.1	350	Tmem115	transmembrane protein 115	1327	1124	1346	1230	6.41866	6.11476	5.79624	5.80582	1370.23	1272.14	1273.34	1256.29	-0.063156	0.59743535063199604	0.897844	None	N
ENSMUSG00000010047	4835	ENSMUSP00000141280.1	473	Hyal2	hyaluronoglucosaminidase 2	419	373	368	323	1.98226	1.9847	1.54996	1.49119	432.651	422.162	348.136	329.904	-0.334102	6.7512081201791405E-2	0.401831	None	N
ENSMUSG00000010048	5744	ENSMUSP00000010192.5	441	Ifrd2	interferon-related developmental regulator 2	370	305	364	382	1.47343	1.36605	1.2905	1.48449	382.054	345.199	344.352	390.165	0.0130427	0.94082257892027199	0.988096	None	N
ENSMUSG00000010051	4784	ENSMUSP00000108006.2	458	Hyal1	hyaluronoglucosaminidase 1	159	155	90	93	0.760236	0.833534	0.383109	0.43393	164.18	175.429	85.1419	94.9878	-0.915189	3.8225971043608599E-3	0.0657635	None	N
ENSMUSG00000010054	2858	ENSMUSP00000010198.3	110	Tusc2	tumor suppressor 2%2C mitochondrial calcium regulator	2938	2475	3179	3031	23.5143	22.279	22.6516	23.6729	3033.72	2801.21	3007.4	3095.78	0.0645691	0.49974450476169502	0.861434	None	N
ENSMUSG00000010057	3481	ENSMUSP00000010201.3	380	Nprl2	NPR2 like%2C GATOR1 complex subunit	1414	1120	1570	1359	9.29155	8.27745	9.18472	8.71452	1460.07	1267.62	1485.25	1388.05	0.0747131	0.54864845190123601	0.882777	None	N
ENSMUSG00000010064	18897	ENSMUSP00000137561.1	505	Slc38a3	solute carrier family 38%2C member 3	4609	4666	4017	3796	5.579	6.35235	4.32892	4.48396	4759.16	5280.98	3800.17	3877.14	-0.386965	3.84761626462327E-5	0.00136382	None	N
ENSMUSG00000010066	129732	ENSMUSP00000010210.6	1148	Cacna2d2	calcium channel%2C voltage-dependent%2C alpha 2/delta subunit 2	2188	2113	2004	1761	0.385783	0.41902	0.314573	0.302998	2259.28	2391.49	1895.83	1798.64	-0.331834	3.1646334251534702E-3	0.0562649	None	N
ENSMUSG00000010067	10713	ENSMUSP00000091301.2	340	Rassf1	Ras association (RalGDS/AF-6) domain family member 1	638	514	623	614	1.36224	1.23434	1.18426	1.27934	658.785	581.745	589.371	627.124	-0.0291492	0.845477660615788	0.971751	None	N
ENSMUSG00000010080	10376	ENSMUSP00000121390.1	636	Epn3	epsin 3	826	800	136	131	1.82093	1.98355	0.266919	0.281818	852.91	905.44	128.659	133.8	-2.74423	4.3087835099694399E-32	1.67601e-29	Down	Y
ENSMUSG00000010086	5690	ENSMUSP00000099722.3	631	Rnf112	ring finger protein 112	16220	15247	19658	19003	65.2051	68.9374	70.3554	74.5484	16748.4	17256.6	18596.9	19409.2	0.160483	4.1279290137737498E-2	0.30711	None	N
ENSMUSG00000010095	16488	ENSMUSP00000130194.1	565	Slc3a2	solute carrier family 3 (activators of dibasic and neutral amino acid transport)%2C member 2	5471	5246	5148	4643	7.58999	8.18546	6.3583	6.28578	5649.24	5937.43	4870.12	4742.24	-0.269347	5.6312509551181898E-4	0.0141875	None	N
ENSMUSG00000010097	15403	ENSMUSP00000139124.1	418	Nxf1	nuclear RNA export factor 1	5983	5403	6103	5925	8.88498	9.02427	8.06879	8.5864	6177.92	6115.12	5773.57	6051.64	-0.0560578	0.50271851980875304	0.861689	None	N
ENSMUSG00000010110	14657	ENSMUSP00000134854.1	355	Stx5a	syntaxin 5A	3855	3449	3941	3984	6.0162	6.05384	5.4756	6.0674	3980.59	3903.58	3728.27	4069.15	-0.0161619	0.85825872536788095	0.973301	None	N
ENSMUSG00000010122	34945	ENSMUSP00000010267.3	567	Slc47a1	solute carrier family 47%2C member 1	62	185	41	61	0.0405835	0.136198	0.0238929	0.0389648	64.0199	209.383	38.7869	62.3038	-1.43489	3.2069463346453202E-3	0.0568271	None	N
ENSMUSG00000010136	17690	ENSMUSP00000010280.4	246	Pifo	primary cilia formation	104	131	45	34	0.134477	0.190514	0.051803	0.0429022	107.388	148.266	42.571	34.7267	-1.72236	5.27255660139088E-6	0.00022604	Down	Y
ENSMUSG00000010142	22618	ENSMUSP00000010286.1	249	Tnfrsf13b	tumor necrosis factor receptor superfamily%2C member 13b	58	60	98	85	0.0586565	0.0682464	0.0882353	0.0838867	59.8896	67.908	92.7101	86.8168	0.491795	0.16551349999377099	0.600321	None	N
ENSMUSG00000010154	36803	ENSMUSP00000010298.6	718	Spire2	spire type actin nucleation factor 2	0	0	0	0	0	0	0	0	0	0	0	0		NA			N
ENSMUSG00000010175	52680	ENSMUSP00000135703.1	737	Prox1	prospero homeobox 1	3394	3265	5189	4293	1.4737	1.59448	2.0059	1.81904	3504.57	3695.33	4908.9	4384.76	0.368429	3.1058751011785301E-3	0.0554675	None	N
ENSMUSG00000010205	17851	ENSMUSP00000111150.1	748	Raver1	ribonucleoprotein%2C PTB-binding 1	0	0	0	0	0	0	0	0	0	0	0	0	0	1		None	N
ENSMUSG00000010277	28872	ENSMUSP00000010421.6	2234	2610507B11Rik	RIKEN cDNA 2610507B11 gene	15003	13709	17072	15621	11.8862	12.2155	12.0414	12.077	15491.8	15515.9	16150.5	15954.9	0.0501993	0.51223359810756297	0.866332	None	N
ENSMUSG00000010290	17238	ENSMUSP00000010434.7	232	AI597479	expressed sequence AI597479	1559	1399	1702	1780	2.06872	2.08792	2.01068	2.30495	1609.79	1583.39	1610.13	1818.05	0.102025	0.33907492577401399	0.770009	None	N
ENSMUSG00000010307	4177	ENSMUSP00000010451.5	241	Tmem86a	transmembrane protein 86A	821	742	596	608	4.49595	4.57006	2.90571	3.24913	847.747	839.796	563.829	620.995	-0.510725	4.1253941675388202E-4	0.0109289	None	N
ENSMUSG00000010311	10801	ENSMUSP00000123262.2	328	Optc	opticin	26	18	12	24	0.055062	0.0428737	0.022625	0.0495993	26.8471	20.3724	11.3523	24.513	-0.401012	0.64355995215197004	0.915124	None	N
ENSMUSG00000010342	150759	ENSMUSP00000054444.5	1450	Tex14	testis expressed gene 14	42	63	31	52	0.00637248	0.0107508	0.00418744	0.00769925	43.3683	71.3034	29.3267	53.1115	-0.476591	0.37411088782166702	0.795271	None	N
ENSMUSG00000010358	10292	ENSMUSP00000010502.6	286	Ifi35	interferon-induced protein 35	156	188	147	143	0.346711	0.469938	0.290863	0.310145	161.082	212.778	139.065	146.057	-0.389817	0.17798387628680001	0.620299	None	N
ENSMUSG00000010362	8906	ENSMUSP00000010506.3	281	Rdm1	RAD52 motif 1	109	127	160	158	0.279954	0.366863	0.365854	0.396007	112.551	143.739	151.363	161.377	0.288678	0.29666665732175002	0.740413	None	N
ENSMUSG00000010376	9862	ENSMUSP00000010520.8	81	Nedd8	neural precursor cell expressed%2C developmentally down-regulated gene 8	2481	2255	2438	2324	5.75446	5.88253	5.0343	5.26016	2561.83	2552.21	2306.4	2373.67	-0.128001	0.23459547945607001	0.683837	None	N
ENSMUSG00000010392	36978	ENSMUSP00000010536.8	250	Gosr1	golgi SNAP receptor complex member 1	2673	2425	3034	2720	1.65348	1.68714	1.67087	1.64193	2760.08	2744.62	2870.23	2778.14	0.0372324	0.67845441928978101	0.926925	None	N
ENSMUSG00000010406	2848	ENSMUSP00000010550.7	121	Mrpl52	mitochondrial ribosomal protein L52	749	715	930	766	6.01568	6.45875	6.64987	6.00367	773.402	809.237	879.8	782.373	0.0713102	0.62628709594117105	0.90921	None	N
ENSMUSG00000010435	27716	ENSMUSP00000147934.1	57	Spaca7	sperm acrosome associated 7	0	2	1	0	0	0.00185644	0.000734751	0	0	2.2636	0.946021	0	-1.21295	0.796939165844473			N
ENSMUSG00000010453	33452	ENSMUSP00000010597.3	877	Kansl3	KAT8 regulatory NSL complex subunit 3	4723	4553	5287	5011	3.22952	3.50153	3.21853	3.34372	4876.87	5153.09	5001.61	5118.11	0.0129473	0.866754975230277	0.975107	None	N
ENSMUSG00000010461	247824	ENSMUSP00000090335.4	616	Eya4	EYA transcriptional coactivator and phosphatase 4	270	237	316	284	0.0249209	0.024603	0.0259665	0.0255802	278.796	268.237	298.943	290.07	0.1066	0.672003758202109	0.924323	None	N
ENSMUSG00000010476	120773	ENSMUSP00000132563.2	587	Ebf3	early B cell factor 3	72	286	118	64	0.0136366	0.0609227	0.0198968	0.0118287	74.3457	323.695	111.631	65.3679	-1.16612	2.32540826487471E-2	0.221671	None	N
ENSMUSG00000010505	64466	ENSMUSP00000079900.4	1169	Myt1	myelin transcription factor 1	713	769	969	808	0.252989	0.306887	0.3061	0.279775	736.229	870.355	916.695	825.27	0.117941	0.381727299146909	0.799407	None	N
ENSMUSG00000010517	287373	ENSMUSP00000099785.4	649	Faf1	Fas-associated factor 1	1658	1639	1914	1766	0.131972	0.146729	0.135633	0.137174	1712.02	1855.02	1810.68	1803.75	0.0193786	0.848330541942099	0.971939	None	N
ENSMUSG00000010529	1215	ENSMUSP00000010673.5	200	Gm266	predicted gene 266	171	129	186	165	3.21931	2.73147	3.11751	3.03135	176.571	146.002	175.96	168.527	0.0938061	0.72420640892133004	0.943574	None	N
ENSMUSG00000010538	14243	ENSMUSP00000103180.3	124	Tsacc	TSSK6 activating co-chaperone	257	137	256	199	0.412738	0.247458	0.366024	0.311874	265.373	155.057	242.181	203.253	0.0813587	0.75772818989399904	0.953955	None	N
ENSMUSG00000010554	57696	ENSMUSP00000114682.1	553	Mettl16	methyltransferase like 16	1358	1166	1484	1472	0.53839	0.519919	0.523792	0.569495	1402.24	1319.68	1403.9	1503.46	0.0946089	0.39935201823451399	0.810866	None	N
ENSMUSG00000010592	14242	ENSMUSP00000010736.7	298	Dazl	deleted in azoospermia-like	165	140	239	203	0.265006	0.252895	0.341741	0.318166	170.376	158.452	226.099	207.339	0.398295	3.12495631237103E-2	0.26313	None	N
ENSMUSG00000010601	10892	ENSMUSP00000134864.1	418	Apol7a	apolipoprotein L 7a	18	4	20	30	0.0378014	0.00944789	0.0373932	0.0614811	18.5864	4.5272	18.9204	30.6412	1.09502	0.38408256480967501	0.800804	None	N
ENSMUSG00000010607	1513	ENSMUSP00000116929.1	71	Pigyl	phosphatidylinositol glycan anchor biosynthesis%2C class Y-like	520	484	577	516	7.86153	8.2298	7.76618	7.6127	536.941	547.791	545.854	527.029	-0.0156521	0.931630788642962	0.987416	None	N
ENSMUSG00000010608	51888	ENSMUSP00000048470.8	838	Rbm25	RNA binding motif protein 25	7798	6989	9215	8657	3.43763	3.46522	3.61659	3.72416	8052.05	7910.15	8717.59	8842.04	0.137553	5.7191069763141901E-2	0.368667	None	N
ENSMUSG00000010609	36435	ENSMUSP00000106737.3	448	Psen2	presenilin 2	827	816	908	903	0.519194	0.576174	0.507502	0.553219	853.943	923.549	858.987	922.301	0.00318189	0.98161184431557402	0.996012	None	N
ENSMUSG00000010651	9071	ENSMUSP00000010795.4	424	Acaa1b	acetyl-Coenzyme A acyltransferase 1B	114	123	85	134	0.28747	0.348845	0.190825	0.329745	117.714	139.211	80.4118	136.864	-0.243305	0.47475939742979001	0.85064	None	N
ENSMUSG00000010660	21976	ENSMUSP00000149676.1	503	Plcd1	phospholipase C%2C delta 1	1029	869	744	730	1.07105	1.01731	0.689437	0.741485	1062.52	983.535	703.84	745.603	-0.497899	2.4428215488417403E-4	0.00704487	None	N
ENSMUSG00000010663	13983	ENSMUSP00000010807.4	447	Fads1	fatty acid desaturase 1	12468	11513	12590	12199	20.3957	21.1822	18.3356	19.4739	12874.2	13030.4	11910.4	12459.7	-0.0881139	0.29152082942624102	0.737868	None	N
ENSMUSG00000010721	148589	ENSMUSP00000058405.4	490	Lmbr1	limb region 1	1508	1346	1792	1516	0.232144	0.233046	0.245596	0.227741	1557.13	1523.4	1695.27	1548.4	0.0746275	0.49461765115728601	0.860189	None	N
ENSMUSG00000010751	14856	ENSMUSP00000075018.6	198	Tnfrsf22	tumor necrosis factor receptor superfamily%2C member 22	94	87	103	87	0.144733	0.150661	0.141191	0.130721	97.0624	98.4666	97.4402	88.8595	-0.069241	0.84766304141472004	0.97184	None	N
ENSMUSG00000010755	42861	ENSMUSP00000010899.7	831	Cars	cysteinyl-tRNA synthetase	2024	1849	2222	2218	1.08017	1.10983	1.05573	1.15512	2089.94	2092.7	2102.06	2265.41	0.0622215	0.56602855943206998	0.887768	None	N
ENSMUSG00000010760	1606	ENSMUSP00000010904.3	144	Phlda2	pleckstrin homology like domain%2C family A%2C member 2	0	0	0	0	0	0	0	0	0	0	0	0		NA			N
ENSMUSG00000010796	58098	ENSMUSP00000010940.4	475	Asz1	ankyrin repeat%2C SAM and basic leucine zipper domain containing 1	4	0	2	1	0.00157486	0	0.000701034	0.000384208	4.13032	0	1.89204	1.02137	-0.512722	0.827444699283713		None	N
ENSMUSG00000010797	41646	ENSMUSP00000010941.2	360	Wnt2	wingless-type MMTV integration site family%2C member 2	81	111	170	189	0.0444892	0.0685697	0.0831278	0.101302	83.6389	125.63	160.824	193.04	0.760931	2.99616954648823E-3	0.0540136	None	N
ENSMUSG00000010803	51992	ENSMUSP00000020707.5	455	Gabra1	gamma-aminobutyric acid (GABA) A receptor%2C subunit alpha 1	11915	10451	14079	14591	5.24204	5.17135	5.5145	6.26436	12303.2	11828.4	13319	14902.9	0.225819	2.2339971401307002E-2	0.21677	None	N
ENSMUSG00000010825	34815	ENSMUSP00000106361.2	1203	Grid2ip	glutamate receptor%2C ionotropic%2C delta 2 (Grid2) interacting protein 1	176	316	295	112	0.115635	0.233509	0.172554	0.0718091	181.734	357.649	279.076	114.394	-0.454436	0.58229528217431004	0.893063	None	N
ENSMUSG00000010830	11329	ENSMUSP00000010974.7	214	Kdelr3	KDEL (Lys-Asp-Glu-Leu) endoplasmic reticulum protein retention receptor 3	32	44	30	20	0.0646102	0.099918	0.0539262	0.0394064	33.0425	49.7992	28.3806	20.4275	-0.759334	0.21824751102618001	0.669811	None	N
ENSMUSG00000010841	7986	ENSMUSP00000134890.1	113	Cfap97d1	CFAP97 domain containing 1	0	5	0	0	0	0.0161073	0	0	0	5.659	0	0	-3.96538	0.41128209432187901			N
ENSMUSG00000010911	18970	ENSMUSP00000011055.6	241	Apip	APAF1 interacting protein	573	544	671	577	0.690923	0.737758	0.72032	0.678948	591.668	615.699	634.78	589.333	0.020378	0.89384831436261503	0.981215	None	N
ENSMUSG00000010914	52439	ENSMUSP00000011058.2	501	Pdhx	pyruvate dehydrogenase complex%2C component X	1870	1834	2244	2134	0.815699	0.899762	0.871443	0.908381	1930.92	2075.72	2122.87	2179.61	0.102976	0.29794882632375103	0.74196	None	N
ENSMUSG00000010936	101814	ENSMUSP00000148440.1	142	Vac14	Vac14 homolog (S. cerevisiae)	1762	1480	1952	1690	0.395859	0.37397	0.39043	0.370516	1819.4	1675.06	1846.63	1726.12	0.0318356	0.75575397132126798	0.953421	None	N
ENSMUSG00000011008	45681	ENSMUSP00000011152.7	566	Mcoln2	mucolipin 2	1	0	1	0	0.000500734	0	0.000445795	0	1.03258	0	0.946021	0	-0.134454	0.97123643069013199		None	N
ENSMUSG00000011034	58652	ENSMUSP00000011178.2	665	Slc5a1	solute carrier family 5 (sodium/glucose cotransporter)%2C member 1	25	21	11	15	0.00974989	0.00921126	0.00381927	0.00570869	25.8145	23.7678	10.4062	15.3206	-0.948297	0.36037046019937802	0.786813	None	N
ENSMUSG00000011096	6431	ENSMUSP00000103517.1	328	Akt1s1	AKT1 substrate 1 (proline-rich)	2008	1911	2359	2357	7.14213	7.64478	7.46999	8.18105	2073.42	2162.87	2231.66	2407.38	0.130995	0.24257941094861901	0.693556	None	N
ENSMUSG00000011114	8550	ENSMUSP00000112600.1	406	Tbrg1	transforming growth factor beta regulated gene 1	1505	1078	1660	1512	4.02636	3.24366	3.95378	3.94742	1554.03	1220.08	1570.4	1544.32	0.166379	0.20930643155537601	0.660334	None	N
ENSMUSG00000011118	9334	ENSMUSP00000011262.2	392	Panx3	pannexin 3	0	0	0	0	0	0	0	0	0	0	0	0		NA			N
ENSMUSG00000011148	21316	ENSMUSP00000021726.6	457	Adssl1	adenylosuccinate synthetase like 1	575	655	631	612	0.617028	0.79053	0.602829	0.640876	593.733	741.329	596.939	625.081	-0.126777	0.410114900011471	0.817564	None	N
ENSMUSG00000011154	20780	ENSMUSP00000114051.1	257	Cfap161	cilia and flagella associated protein 161	111	89	84	86	0.122186	0.110186	0.0823198	0.0923807	114.616	100.73	79.4658	87.8382	-0.365471	0.29648664248778001	0.740413	None	N
ENSMUSG00000011158	40620	ENSMUSP00000011302.7	676	Brf1	BRF1%2C RNA polymerase III transcription initiation factor 90 kDa subunit	2141	1866	2385	2093	1.20564	1.18183	1.19569	1.15016	2210.75	2111.94	2256.26	2137.74	0.0235853	0.80334423778551001	0.962117	None	N
ENSMUSG00000011171	68536	ENSMUSP00000011315.3	437	Vipr2	vasoactive intestinal peptide receptor 2	74	162	67	58	0.0246976	0.0608105	0.019908	0.0188902	76.4108	183.352	63.3834	59.2397	-1.07972	9.1454399453566801E-3	0.122826	None	N
ENSMUSG00000011179	6712	ENSMUSP00000128661.1	461	Odc1	ornithine decarboxylase%2C structural 1	1533	1316	1511	1515	5.22436	5.04413	4.58441	5.03836	1582.94	1489.45	1429.44	1547.38	-0.0460837	0.67520271116603803	0.926132	None	N
ENSMUSG00000011254	8652	ENSMUSP00000011398.6	298	Thg1l	tRNA-histidine guanylyltransferase 1-like (S. cerevisiae)	444	268	460	565	1.17384	0.796895	1.08271	1.45767	458.465	303.323	435.17	577.076	0.40801	7.5459648253508996E-2	0.42449	None	N
ENSMUSG00000011256	91352	ENSMUSP00000011400.7	920	Adam19	a disintegrin and metallopeptidase domain 19 (meltrin beta)	1189	825	1364	1347	0.297719	0.232337	0.304065	0.329138	1227.74	933.735	1290.37	1375.79	0.30164	2.90491703087951E-2	0.251098	None	N
ENSMUSG00000011257	36575	ENSMUSP00000101850.1	631	Pabpc4	poly(A) binding protein%2C cytoplasmic 4	1599	1474	1862	1903	1.00002	1.0368	1.03673	1.1614	1651.09	1668.27	1761.49	1943.67	0.158396	0.131335121093128	0.547188	None	N
ENSMUSG00000011263	33432	ENSMUSP00000123025.2	789	Exoc3l2	exocyst complex component 3-like 2	31	19	16	16	0.0212101	0.0146209	0.00974604	0.0106828	32.01	21.5042	15.1363	16.342	-0.767023	0.43031381926098999	0.830812	None	N
ENSMUSG00000011267	3370	ENSMUSP00000104093.1	445	Zfp296	zinc finger protein 296	26	22	26	29	0.176476	0.167948	0.157114	0.192086	26.8471	24.8996	24.5966	29.6198	0.0662441	0.93141072128188496	0.987416	None	N
ENSMUSG00000011305	5996	ENSMUSP00000019808.5	463	Plin5	perilipin 5	123	92	90	97	0.46923	0.394738	0.305669	0.361109	127.007	104.126	85.1419	99.0733	-0.329135	0.34665909344629697	0.777023	None	N
ENSMUSG00000011306	29535	ENSMUSP00000011450.6	643	Sugp1	SURP and G patch domain containing 1	3459	3201	4142	3740	2.6789	2.78825	2.8559	2.82659	3571.69	3622.89	3918.42	3819.94	0.105211	0.20950158464020299	0.660373	None	N
ENSMUSG00000011349	7595	ENSMUSP00000011493.5	370	Dmrtc2	doublesex and mab-3 related transcription factor like family C2	0	0	0	0	0	0	0	0	0	0	0	0	0	1		None	N
ENSMUSG00000011382	17819	ENSMUSP00000011526.4	333	Dhdh	dihydrodiol dehydrogenase (dimeric)	0	0	0	0	0	0	0	0	0	0	0	0		NA			N
ENSMUSG00000011427	14892	ENSMUSP00000136932.1	779	Zfp790	zinc finger protein 790	608	581	650	685	0.933885	1.0037	0.888855	1.02675	627.808	657.576	614.914	699.641	0.0321211	0.83263604143278802	0.968413	None	N
ENSMUSG00000011463	27470	ENSMUSP00000011607.5	415	Cpb1	carboxypeptidase B1 (tissue)	3	8	4	6	0.00249807	0.00749228	0.00296532	0.00487552	3.09774	9.0544	3.78409	6.12824	-0.291099	0.851828542197548		None	N
ENSMUSG00000011486	8882	ENSMUSP00000058877.7	312	Slc25a41	solute carrier family 25%2C member 41	9	11	13	11	0.0231779	0.0318614	0.029806	0.0276446	9.29321	12.4498	12.2983	11.2351	0.116889	0.90075467673772902	0.982389	None	N
ENSMUSG00000011589	10373	ENSMUSP00000011733.8	496	Fsd1	fibronectin type 3 and SPRY domain-containing protein	1772	1449	1836	1870	3.90753	3.59374	3.60445	4.02407	1829.73	1639.98	1736.9	1909.97	0.0711735	0.50515317481866695	0.863076	None	N
ENSMUSG00000011632	4461	ENSMUSP00000011776.6	212	Pinlyp	phospholipase A2 inhibitor and LY6/PLAUR domain containing	0	3	1	0	0	0.017301	0.00456497	0	0	3.3954	0.946021	0	-1.78634	0.52223652128556997			N
ENSMUSG00000011658	6553	ENSMUSP00000071194.7	415	Fuz	fuzzy planar cell polarity protein	597	533	598	536	2.0839	2.09252	1.85837	1.8258	616.45	603.25	565.721	547.457	-0.131808	0.35690669723393598	0.784707	None	N
ENSMUSG00000011751	91304	ENSMUSP00000132807.1	2555	Sptbn4	spectrin beta%2C non-erythrocytic 4	14632	12099	16777	15992	3.6657	3.40912	3.74192	3.90968	15108.7	13693.7	15871.4	16333.8	0.161003	3.4632849470343001E-2	0.277995	None	N
ENSMUSG00000011752	6794	ENSMUSP00000011896.6	254	Pgam1	phosphoglycerate mutase 1	9864	8478	11210	10826	33.2101	32.1034	33.6009	35.5689	10185.4	9595.4	10604.9	11057.4	0.130994	0.120654135240821	0.529167	None	N
ENSMUSG00000011831	130313	ENSMUSP00000108261.1	809	Evi5	ecotropic viral integration site 5	3420	2658	3657	3340	0.600318	0.524747	0.571489	0.57212	3531.42	3008.33	3459.6	3411.39	0.0709865	0.50694648836411904	0.863537	None	N
ENSMUSG00000011832	44691	ENSMUSP00000134867.1	755	Evi5l	ecotropic viral integration site 5 like	4699	4331	5689	5116	2.40507	2.49316	2.59231	2.55528	4852.09	4901.83	5381.92	5225.35	0.121069	0.141207143725326	0.561637	None	N
ENSMUSG00000011837	3141	ENSMUSP00000011981.3	359	Snapc2	small nuclear RNA activating complex%2C polypeptide 2	840	854	970	882	6.11722	6.99476	6.28889	6.268	867.366	966.558	917.641	900.852	-0.0115815	0.92758014640366504	0.986701	None	N
ENSMUSG00000011877	14225	ENSMUSP00000037210.3	770	Git1	G protein-coupled receptor kinase-interactor 1	16300	14695	20746	19339	26.2107	26.5766	29.6997	30.3466	16831	16631.8	19626.2	19752.4	0.234832	3.72289921651368E-4	0.0100462	None	N
ENSMUSG00000011884	21587	ENSMUSP00000012028.7	209	Gltp	glycolipid transfer protein	1919	1982	2180	1813	2.03341	2.36208	2.05653	1.87471	1981.52	2243.23	2062.33	1851.75	-0.109532	0.30317753392166702	0.745004	None	N
ENSMUSG00000011958	18852	ENSMUSP00000034754.5	326	Bnip2	BCL2/adenovirus E1B interacting protein 2	1636	1489	1836	1729	1.98504	2.03198	1.98329	2.04723	1689.3	1685.25	1736.9	1765.96	0.0537861	0.641457903753062	0.915124	None	N
ENSMUSG00000011960	32235	ENSMUSP00000126874.1	724	Ccnt1	cyclin T1	2177	1832	2496	2241	1.5448	1.46211	1.57684	1.55182	2247.92	2073.46	2361.27	2288.9	0.105584	0.28320409172037803	0.728944	None	N
ENSMUSG00000012017	11012	ENSMUSP00000012161.3	833	Scarf2	scavenger receptor class F%2C member 2	218	185	178	182	0.452828	0.432203	0.329173	0.368921	225.102	209.383	168.392	185.89	-0.295392	0.21714783988744699	0.668219	None	N
ENSMUSG00000012042	29748	ENSMUSP00000012186.4	325	4930579F01Rik	RIKEN cDNA 4930579F01 gene	0	0	0	0	0	0	0	0	0	0	0	0	0	1		None	N
ENSMUSG00000012076	33413	ENSMUSP00000082500.4	323	Brms1l	breast cancer metastasis-suppressor 1-like	3439	2790	3732	3361	2.35429	2.14818	2.27456	2.24534	3551.04	3157.72	3530.55	3432.84	0.0534728	0.54695487948957699	0.882652	None	N
ENSMUSG00000012114	81684	ENSMUSP00000012259.7	789	Med15	mediator complex subunit 15	3669	3398	4591	3785	1.02743	1.07021	1.14457	1.03433	3788.53	3845.86	4343.18	3865.9	0.10496	0.227531004805578	0.67968	None	N
ENSMUSG00000012117	31891	ENSMUSP00000116098.1	333	Dhdds	dehydrodolichyl diphosphate synthase	3309	2732	3423	3500	2.3734	2.20392	2.18579	2.44979	3416.8	3092.08	3238.23	3574.81	0.0654347	0.48127021331063702	0.853778	None	N
ENSMUSG00000012123	31690	ENSMUSP00000154159.1	1825	Crybg2	crystallin beta-gamma domain containing 2	19	5	15	16	0.0137143	0.00405911	0.00963917	0.0112701	19.619	5.659	14.1903	16.342	0.2675	0.82073319365895803	0.966444	None	N
ENSMUSG00000012126	25024	ENSMUSP00000064030.2	366	Ubxn11	UBX domain protein 11	1702	1347	1225	1254	1.55577	1.38482	0.996896	1.11858	1757.45	1524.54	1158.88	1280.8	-0.428737	1.6131122294372999E-4	0.00490017	None	N
ENSMUSG00000012187	27183	ENSMUSP00000109152.1	335	Mogat1	monoacylglycerol O-acyltransferase 1	3	3	8	9	0.00252445	0.00283927	0.00599326	0.00739049	3.09774	3.3954	7.56817	9.19237	1.36827	0.41808175759326199			N
ENSMUSG00000012211	14416	ENSMUSP00000116272.1	189	Tex22	testis expressed gene 22	4	1	9	5	0.00634684	0.00178459	0.0127136	0.007742	4.13032	1.1318	8.51419	5.10687	1.36047	0.334183774842925	0.767096	None	N
ENSMUSG00000012282	5961	ENSMUSP00000012426.2	354	Wnt8a	wingless-type MMTV integration site family%2C member 8A	30	9	3	5	0.115118	0.0388424	0.0102488	0.0187232	30.9774	10.1862	2.83806	5.10687	-2.38377	2.1910423817121698E-2	0.21401	None	N
ENSMUSG00000012296	25176	ENSMUSP00000137220.1	539	Tjap1	tight junction associated protein 1	1718	1944	2078	2152	1.56091	1.98652	1.68085	1.90802	1773.97	2200.22	1965.83	2198	0.0676102	0.56418370613440305	0.886962	None	N
ENSMUSG00000012350	39846	ENSMUSP00000087961.3	300	Ehf	ets homologous factor	20	28	4	4	0.0114812	0.0180782	0.00204431	0.0022408	20.6516	31.6904	3.78409	4.0855	-2.73335	3.4052227119677501E-2	0.275794	None	N
ENSMUSG00000012396	7145	ENSMUSP00000108200.1	280	Nanog	Nanog homeobox	1	10	2	5	0.0032014	0.0360065	0.00570031	0.0156205	1.03258	11.318	1.89204	5.10687	-0.816944	0.62377787902513004		None	N
ENSMUSG00000012405	3569	ENSMUSP00000079163.7	204	Rpl15	ribosomal protein L15	5089	4308	5480	5299	32.6158	31.0536	31.2683	33.1418	5254.79	4875.8	5184.2	5412.26	0.064675	0.47642411720366401	0.851826	None	N
ENSMUSG00000012422	54785	ENSMUSP00000124571.1	56	Tmem167	transmembrane protein 167	2465	2237	2978	2852	1.0292	1.05048	1.10696	1.16203	2545.31	2531.84	2817.25	2912.96	0.174474	5.7637281134027801E-2	0.370244	None	N
ENSMUSG00000012428	21757	ENSMUSP00000111081.1	470	Steap4	STEAP family member 4	172	73	2	7	0.180831	0.086319	0.00187198	0.0071817	177.604	82.6214	1.89204	7.14962	-4.86682	1.4208856061381399E-10	1.13301e-08	Down	Y
ENSMUSG00000012429	4557	ENSMUSP00000059154.3	178	Mplkip	M-phase specific PLK1 intereacting protein	402	346	556	396	2.01785	1.95335	2.48466	1.93974	415.097	391.603	525.988	404.464	0.206504	0.27596060866828998	0.722675	None	N
ENSMUSG00000012443	45457	ENSMUSP00000012587.3	1052	Kif11	kinesin family member 11	62	65	72	67	0.0311985	0.0367871	0.0322554	0.0329005	64.0199	73.567	68.1135	68.4321	-0.0097731	0.97767623965391803	0.995587	None	N
ENSMUSG00000012483	3238	ENSMUSP00000012627.4	121	Rpa3	replication protein A3	283	192	215	256	1.99918	1.52548	1.35217	1.76478	292.22	217.306	203.395	261.472	-0.135163	0.55307036947309396	0.883417	None	N
ENSMUSG00000012519	26381	ENSMUSP00000055521.7	472	Mlkl	mixed lineage kinase domain-like	12	27	18	6	0.0104048	0.0263303	0.0138948	0.00507678	12.3909	30.5586	17.0284	6.12824	-0.881348	0.31071230584055798	0.750202	None	N
ENSMUSG00000012520	4903	ENSMUSP00000012664.7	314	Phox2b	paired-like homeobox 2b	0	0	0	0	0	0	0	0	0	0	0	0		NA			N
ENSMUSG00000012535	69061	ENSMUSP00000012679.8	923	Tnpo3	transportin 3	2824	2519	3241	2750	0.935351	0.938378	0.955689	0.888849	2916	2851.01	3066.06	2808.78	0.0268596	0.76794363913098396	0.957184	None	N
ENSMUSG00000012609	237235	ENSMUSP00000048809.7	1328	Ttll5	tubulin tyrosine ligase-like family%2C member 5	2250	1996	2046	2050	0.216943	0.216453	0.175629	0.192887	2323.3	2259.07	1935.56	2093.82	-0.18586	5.9203427265153999E-2	0.375269	None	N
ENSMUSG00000012640	17098	ENSMUSP00000012796.6	183	Zfp715	zinc finger protein 715	1484	1370	1655	1569	1.98532	2.06138	1.97117	2.04836	1532.35	1550.57	1565.67	1602.54	0.0393466	0.71773334533583799	0.940983	None	N
ENSMUSG00000012705	4341	ENSMUSP00000012849.8	114	Retn	resistin	43	19	44	25	0.22658	0.112602	0.206411	0.128552	44.4009	21.5042	41.6249	25.5344	0.0246471	0.96318175446620002	0.992104	None	N
ENSMUSG00000012777	5231	ENSMUSP00000103578.1	486	Acp4	acid phosphatase 4	5	3	5	1	0.0218639	0.0147543	0.0194651	0.0042672	5.1629	3.3954	4.73011	1.02137	-0.563372	0.65642469302111495	0.920322	None	N
ENSMUSG00000012819	393743	ENSMUSP00000101104.2	3352	Cdh23	cadherin 23 (otocadherin)	204	173	269	301	0.0118511	0.0113036	0.0139127	0.017064	210.646	195.801	254.48	307.434	0.466204	5.8296047004620002E-2	0.371844	None	N
ENSMUSG00000012848	4397	ENSMUSP00000004554.7	204	Rps5	ribosomal protein S5	4783	4662	5266	4895	24.8821	27.2771	24.3891	24.8499	4938.83	5276.45	4981.75	4999.63	-0.0333177	0.72792866657883404	0.944743	None	N
ENSMUSG00000012889	6539	ENSMUSP00000091073.4	559	Podnl1	podocan-like 1	3	3	4	7	0.0104943	0.011803	0.0124572	0.0238954	3.09774	3.3954	3.78409	7.14962	0.749792	0.63047992473571901		None	N
ENSMUSG00000013033	41850	ENSMUSP00000118452.1	1466	Adgrl1	adhesion G protein-coupled receptor L1	8571	6872	10046	7965	4.68467	4.22445	4.88842	4.24833	8850.23	7777.73	9503.73	8135.24	0.0851417	0.435165125013182	0.832262	None	N
ENSMUSG00000013076	103091	ENSMUSP00000152834.1	1005	Amotl1	angiomotin-like 1	1511	2314	1330	1174	0.335264	0.577464	0.262725	0.2542	1560.23	2618.99	1258.21	1199.09	-0.765893	5.8671316974193101E-3	0.0907556	None	N
ENSMUSG00000013083	1611	ENSMUSP00000013227.7	110	2200002J24Rik	RIKEN cDNA 2200002J24 gene	0	0	0	0	0	0	0	0	0	0	0	0		NA			N
ENSMUSG00000013089	58411	ENSMUSP00000078551.6	510	Etv5	ets variant 5	3425	2507	3853	3617	1.34125	1.10419	1.34331	1.38224	3536.58	2837.42	3645.02	3694.31	0.203049	7.84665469000565E-2	0.433005	None	N
ENSMUSG00000013091	1405	ENSMUSP00000013235.4	166	Tmem190	transmembrane protein 190	24	23	21	20	0.390731	0.421147	0.304378	0.317747	24.7819	26.0314	19.8664	20.4275	-0.334527	0.66447329958115398	0.923343	None	N
ENSMUSG00000013150	44811	ENSMUSP00000013294.9	385	Gfod2	glucose-fructose oxidoreductase domain containing 2	995	995	1073	1054	0.507903	0.571243	0.487625	0.52503	1027.42	1126.14	1015.08	1076.53	-0.0419332	0.75367506386583605	0.952399	None	N
ENSMUSG00000013155	4560	ENSMUSP00000148814.1	205	Enkd1	enkurin domain containing 1	255	265	296	309	1.27914	1.49508	1.3219	1.51259	263.308	299.927	280.022	315.605	0.0809011	0.71298500162392697	0.93885	None	N
ENSMUSG00000013158	2592	ENSMUSP00000013302.5	307	4933405L10Rik	RIKEN cDNA 4933405L10 gene	15	10	13	21	0.132373	0.0992539	0.102136	0.180847	15.4887	11.318	12.2983	21.4489	0.327483	0.70679015092880304	0.936495	None	N
ENSMUSG00000013160	41583	ENSMUSP00000013304.6	351	Atp6v0d1	ATPase%2C H+ transporting%2C lysosomal V0 subunit D1	8448	7553	9758	8413	4.64709	4.6729	4.77876	4.5161	8723.23	8548.49	9231.28	8592.82	0.0454654	0.55312837995707698	0.883417	None	N
ENSMUSG00000013236	64058	ENSMUSP00000064048.5	1907	Ptprs	protein tyrosine phosphatase%2C receptor type%2C S	28048	24028	32070	28543	10.0155	9.64999	10.1952	9.94614	28961.8	27194.9	30338.9	29153.1	0.0832274	0.375469260482587	0.795807	None	N
ENSMUSG00000013275	21373	ENSMUSP00000083747.6	512	Slc41a1	solute carrier family 41%2C member 1	3751	3607	3932	3706	4.01443	4.34173	3.74644	3.87051	3873.2	4082.4	3719.76	3785.21	-0.0840184	0.30377888070353598	0.745163	None	N
ENSMUSG00000013338	33809	ENSMUSP00000105240.1	1994	Fer1l4	fer-1-like 4 (C. elegans)	1	0	1	0	0.000676566	0	0.000602335	0	1.03258	0	0.946021	0	-0.134655	0.967985410531229		None	N
ENSMUSG00000013353	13897	ENSMUSP00000013497.1	367	4931406B18Rik	RIKEN cDNA 4931406B18 gene	0	0	1	0	0	0	0.00146538	0	0	0	0.946021	0	1.28939	0.79628731573654499			N
ENSMUSG00000013367	17172	ENSMUSP00000103608.1	336	Iglon5	IgLON family member 5	1809	1758	2270	2261	2.40969	2.63379	2.692	2.93906	1867.94	1989.71	2147.47	2309.33	0.208345	3.1216729300172899E-2	0.26313	None	N
ENSMUSG00000013415	48778	ENSMUSP00000013559.2	577	Igf2bp1	insulin-like growth factor 2 mRNA binding protein 1	1	2	0	0	0.000468941	0.00105484	0	0	1.03258	2.2636	0	0	-3.18484	0.34608046316178298			N
ENSMUSG00000013418	48949	ENSMUSP00000037239.6	510	B4galnt2	beta-1%2C4-N-acetyl-galactosaminyl transferase 2	2	15	2	2	0.000934607	0.0078837	0.000832064	0.000912041	2.06516	16.977	1.89204	2.04275	-2.27169	0.241750703074746			N
ENSMUSG00000013419	12413	ENSMUSP00000091286.3	729	Zfp651	zinc finger protein 651	4151	3946	4578	4370	7.64925	8.1783	7.51051	7.85838	4286.24	4466.08	4330.89	4463.4	0.00694391	0.93521632951216904	0.987916	None	N
ENSMUSG00000013465	11778	ENSMUSP00000057731.9	631	Nelfb	negative elongation factor complex member B	2506	2314	2841	2709	4.8669	5.05446	4.91213	5.13412	2587.64	2618.99	2687.65	2766.9	0.0670798	0.47157532155564202	0.849507	None	N
ENSMUSG00000013483	37608	ENSMUSP00000101857.1	999	Card14	caspase recruitment domain family%2C member 14	31	32	37	15	0.0188549	0.0218903	0.0200351	0.00890306	32.01	36.2176	35.0028	15.3206	-0.434943	0.52927527222862703	0.873395	None	N
ENSMUSG00000013495	19013	ENSMUSP00000068607.6	499	Tmem175	transmembrane protein 175	2471	2352	3032	2561	2.97279	3.18251	3.2475	3.00668	2551.5	2661.99	2868.34	2615.74	0.0733277	0.44997727624939199	0.839719	None	N
ENSMUSG00000013523	80855	ENSMUSP00000104780.2	587	Bcas1	breast carcinoma amplified sequence 1	5855	7334	7520	7219	1.65639	2.33355	1.89401	1.99296	6045.75	8300.63	7114.08	7373.3	0.0143333	0.90139671413931399	0.982389	None	N
ENSMUSG00000013539	47279	ENSMUSP00000111291.2	276	Tango2	transport and golgi organization 2	3289	2801	3474	3474	1.59125	1.52415	1.49635	1.64017	3396.15	3170.17	3286.48	3548.25	0.0574808	0.542368427911329	0.881273	None	N
ENSMUSG00000013584	80455	ENSMUSP00000034723.5	518	Aldh1a2	aldehyde dehydrogenase family 1%2C subfamily A2	240	702	240	272	0.068234	0.224474	0.0607475	0.0754647	247.819	794.524	227.045	277.814	-1.04561	9.7245283052107404E-2	0.478959	None	N
ENSMUSG00000013593	16536	ENSMUSP00000141370.1	231	Ndufs2	NADH:ubiquinone oxidoreductase core subunit S2	6845	6395	7398	6850	9.4686	9.9493	9.11076	9.24673	7068	7237.86	6998.67	6996.41	-0.0316518	0.70553377457200295	0.936094	None	N
ENSMUSG00000013611	51512	ENSMUSP00000013755.5	438	Snx31	sorting nexin 31	18	43	21	47	0.00799294	0.0214755	0.00830197	0.0203666	18.5864	48.6674	19.8664	48.0046	0.0146285	0.98149051776492302	0.995979	None	N
ENSMUSG00000013622	6312	ENSMUSP00000013766.6	223	Atraid	all-trans retinoic acid induced differentiation factor	1367	1257	1489	1348	4.95387	5.12331	4.80395	4.76706	1411.54	1422.67	1408.63	1376.81	-0.0249268	0.81767414850694697	0.965517	None	N
ENSMUSG00000013629	23700	ENSMUSP00000013773.5	2225	Cad	carbamoyl-phosphate synthetase 2%2C aspartate transcarbamylase%2C and dihydroorotase	1394	1173	1441	1409	1.34542	1.2733	1.23819	1.32706	1439.42	1327.6	1363.22	1439.12	0.0177608	0.87208591568576699	0.976002	None	N
ENSMUSG00000013643	11686	ENSMUSP00000104454.2	255	Lypd8	LY6/PLAUR domain containing 8	0	0	2	0	0	0	0.00348526	0	0	0	1.89204	0	2.25527	0.64506210397852604			N
ENSMUSG00000013646	17005	ENSMUSP00000112077.2	392	Sh3bp5l	SH3 binding domain protein 5 like	1877	1833	2172	2199	2.52482	2.77312	2.60108	2.88653	1938.15	2074.59	2054.76	2246	0.100016	0.36130588389650597	0.787298	None	N
ENSMUSG00000013653	4914	ENSMUSP00000013797.2	235	1810065E05Rik	RIKEN cDNA 1810065E05 gene	0	0	0	0	0	0	0	0	0	0	0	0	0	1		None	N
ENSMUSG00000013662	39736	ENSMUSP00000069962.4	361	Atad1	ATPase family%2C AAA domain containing 1	4463	3676	5067	4927	2.56913	2.37998	2.59679	2.76775	4608.4	4160.5	4793.49	5032.31	0.163911	7.5713956408887395E-2	0.425471	None	N
ENSMUSG00000013663	68664	ENSMUSP00000013807.7	403	Pten	phosphatase and tensin homolog	5978	4634	6677	6016	1.99145	1.73624	1.98026	1.95572	6172.76	5244.76	6316.58	6144.59	0.12601	0.214511793513286	0.66543	None	N
ENSMUSG00000013668	8602	ENSMUSP00000070291.3	329	4933402N03Rik	RIKEN cDNA 4933402N03 gene	0	0	0	0	0	0	0	0	0	0	0	0		NA			N
ENSMUSG00000013698	10077	ENSMUSP00000013842.5	130	Pea15a	phosphoprotein enriched in astrocytes 15A	25792	23021	27339	24197	58.5459	58.7727	55.2487	53.5992	26632.3	26055.2	25863.3	24714.2	-0.058957	0.40927661596138598	0.816914	None	N
ENSMUSG00000013701	21737	ENSMUSP00000013845.6	209	Timm23	translocase of inner mitochondrial membrane 23	1141	1203	1448	1233	1.20068	1.4238	1.35656	1.26617	1178.17	1361.56	1369.84	1259.35	0.0507427	0.67994581690969702	0.927449	None	N
ENSMUSG00000013707	2840	ENSMUSP00000013851.3	184	Tnfaip8l2	tumor necrosis factor%2C alpha-induced protein 8-like 2	82	86	113	92	0.660447	0.779045	0.810272	0.723099	84.6715	97.3348	106.9	93.9664	0.143827	0.67533662943529005	0.926139	None	N
ENSMUSG00000013736	13355	ENSMUSP00000060900.9	434	Trnt1	tRNA nucleotidyl transferase%2C CCA-adding%2C 1	1998	1790	2342	2292	3.42211	3.44819	3.57119	3.83088	2063.09	2025.92	2215.58	2340.99	0.155972	0.10275642163033499	0.490289	None	N
ENSMUSG00000013766	1903	ENSMUSP00000013910.4	134	Ly6g6e	lymphocyte antigen 6 complex%2C locus G6E	46	58	53	52	0.552919	0.784101	0.567163	0.609948	47.4986	65.6444	50.1391	53.1115	-0.131069	0.83342295229255303	0.968484	None	N
ENSMUSG00000013787	15584	ENSMUSP00000109667.2	1206	Ehmt2	euchromatic histone lysine N-methyltransferase 2	9666	8839	11353	10577	14.1877	14.5917	14.8355	15.15	9980.91	10004	10740.2	10803.1	0.108323	0.11196288370760001	0.510459	None	N
ENSMUSG00000013822	4184	ENSMUSP00000013966.6	83	Elof1	ELF1 homolog%2C elongation factor 1	1146	1143	1225	1208	6.26521	7.02809	5.96232	6.44471	1183.34	1293.65	1158.88	1233.82	-0.049805	0.69973682347341903	0.9337	None	N
ENSMUSG00000013833	14216	ENSMUSP00000101017.2	864	Med16	mediator complex subunit 16	2614	2184	2775	2448	4.20602	3.95237	3.97517	3.84381	2699.16	2471.85	2625.21	2500.32	-0.0129066	0.89135255938994495	0.980941	None	N
ENSMUSG00000013846	73956	ENSMUSP00000154853.1	337	St3gal1	ST3 beta-galactoside alpha-2%2C3-sialyltransferase 1	1454	1285	2057	1810	0.449711	0.447005	0.566411	0.546303	1501.37	1454.36	1945.97	1848.69	0.36045	2.7015348524520501E-3	0.0500396	None	N
ENSMUSG00000013858	9383	ENSMUSP00000056792.7	574	Tmem259	transmembrane protein 259	5004	4926	5836	5000	12.1988	13.5063	12.6661	11.8948	5167.03	5575.25	5520.98	5106.87	-0.0152549	0.87673081972953903	0.977762	None	N
ENSMUSG00000013878	32423	ENSMUSP00000147842.1	142	Rnf170	ring finger protein 170	2	1	1	1	0.00141098	0.000793468	0.000628083	0.000688454	2.06516	1.1318	0.946021	1.02137	-0.705164	0.78791818472028397		None	N
ENSMUSG00000013921	16640	ENSMUSP00000014065.8	547	Clip3	CAP-GLY domain containing linker protein 3	25176	21377	28030	24883	34.608	33.0504	34.3036	33.3793	25996.2	24194.5	26517	25414.9	0.049175	0.48985933475730897	0.857267	None	N
ENSMUSG00000013928	10144	ENSMUSP00000103822.1	125	Thap8	THAP domain containing 8	15	0	9	4	0.033824	0	0.0180677	0.00880195	15.4887	0	8.51419	4.0855	-0.304761	0.82367689711479297	0.967519	None	N
ENSMUSG00000013936	12522	ENSMUSP00000107380.1	166	Myl2	myosin%2C light polypeptide 2%2C regulatory%2C cardiac%2C slow	4	5	6	0	0.00730683	0.0102726	0.00975771	0	4.13032	5.659	5.67613	0	-0.765204	0.58695842868694503	0.894557	None	N
ENSMUSG00000013973	13187	ENSMUSP00000106931.1	318	Dedd	death effector domain-containing	274	212	292	240	0.475277	0.413592	0.450928	0.40625	282.927	239.942	276.238	245.13	-0.00452604	0.98440682345286101	0.996492	None	N
ENSMUSG00000013974	3506	ENSMUSP00000014118.2	183	Mcemp1	mast cell expressed membrane protein 1	14	16	18	22	0.0913395	0.117406	0.104552	0.140068	14.4561	18.1088	17.0284	22.4702	0.278914	0.62883274298592995	0.910617	None	N
ENSMUSG00000013997	7639	ENSMUSP00000106927.1	239	Nit1	nitrilase 1	1403	1189	1530	1314	4.20111	4.00431	4.07873	3.83961	1448.71	1345.71	1447.41	1342.09	-0.0026017	0.98251887228225498	0.996219	None	N
ENSMUSG00000014030	185731	ENSMUSP00000014174.7	391	Pax5	paired box 5	217	30	82	184	0.026725	0.00415546	0.00899083	0.0221137	224.07	33.954	77.5737	187.933	0.0406569	0.97716562878928104	0.995587	None	N
ENSMUSG00000014039	60384	ENSMUSP00000113791.1	1148	Prdm15	PR domain containing 15	1123	991	1236	1167	0.425403	0.422216	0.416838	0.431397	1159.59	1121.61	1169.28	1191.94	0.0495252	0.677264776495624	0.92649	None	N
ENSMUSG00000014074	23976	ENSMUSP00000126484.1	567	Rnf168	ring finger protein 168	1535	1382	1725	1628	1.46445	1.48291	1.46515	1.51567	1585.01	1564.15	1631.89	1662.8	0.0650528	0.524688642211669	0.871276	None	N
ENSMUSG00000014075	9398	ENSMUSP00000014220.8	144	Tctex1d2	Tctex1 domain containing 2	680	655	740	733	1.65507	1.79303	1.60349	1.74099	702.154	741.329	700.056	748.667	0.00524152	0.97075625600628801	0.994262	None	N
ENSMUSG00000014077	39331	ENSMUSP00000014221.6	195	Chp1	calcineurin-like EF hand protein 1	6035	4811	6491	5709	3.50982	3.1469	3.36083	3.24006	6231.61	5445.09	6140.62	5831.02	0.0358301	0.68343883117485404	0.928383	None	N
ENSMUSG00000014104	11425	ENSMUSP00000113417.1	105	Sval2	seminal vesicle antigen-like 2	0	0	0	0	0	0	0	0	0	0	0	0		NA			N
ENSMUSG00000014158	36270	ENSMUSP00000071859.2	871	Trpv4	transient receptor potential cation channel%2C subfamily V%2C member 4	1889	1665	79	89	1.19132	1.181	0.0443558	0.0547735	1950.54	1884.45	74.7357	90.9023	-4.53555	1.53566079227032E-103	3.06134e-100	Down	Y
ENSMUSG00000014164	113365	ENSMUSP00000123701.2	587	Klhl3	kelch-like 3	3836	3288	4911	4130	0.774002	0.746166	0.882189	0.813203	3960.97	3721.36	4645.91	4218.28	0.206448	3.3324401938755299E-2	0.272962	None	N
ENSMUSG00000014177	37326	ENSMUSP00000014321.4	205	Tvp23b	trans-golgi network vesicle protein 23B	1045	1020	1121	1073	0.640394	0.703026	0.611596	0.641677	1079.05	1154.44	1060.49	1095.93	-0.0504452	0.66091434703076901	0.921712	None	N
ENSMUSG00000014195	37351	ENSMUSP00000014339.8	494	Dnajc7	DnaJ heat shock protein family (Hsp40) member C7	2029	1855	2368	1939	1.24257	1.27769	1.29107	1.15879	2095.1	2099.49	2240.18	1980.44	0.00927645	0.92476841200655702	0.985604	None	N
ENSMUSG00000014198	64913	ENSMUSP00000115268.1	115	Zfp385c	zinc finger protein 385C	37	35	16	35	0.0130381	0.0138714	0.00501948	0.0120355	38.2054	39.613	15.1363	35.7481	-0.618671	0.249744073589583	0.699494	None	N
ENSMUSG00000014226	10509	ENSMUSP00000014370.5	229	Cacybp	calcyclin binding protein	2908	2588	2999	2947	6.32959	6.33557	5.81146	6.2596	3002.74	2929.1	2837.12	3009.99	-0.0209474	0.82773787095649898	0.967755	None	N
ENSMUSG00000014232	32347	ENSMUSP00000043397.7	413	Cluap1	clusterin associated protein 1	1769	1571	2040	1973	1.25094	1.24947	1.2843	1.36151	1826.63	1778.06	1929.88	2015.17	0.129926	0.18596887674585899	0.632488	None	N
ENSMUSG00000014243	14152	ENSMUSP00000072688.4	152	Zswim7	zinc finger SWIM-type containing 7	599	545	694	581	0.96817	0.990744	0.998647	0.916403	618.515	616.831	656.539	593.418	0.0174217	0.90050164619729101	0.982389	None	N
ENSMUSG00000014245	55958	ENSMUSP00000014389.5	252	Pigl	phosphatidylinositol glycan anchor biosynthesis%2C class L	503	557	708	579	0.205612	0.25608	0.257657	0.230964	519.387	630.413	669.783	591.376	0.134753	0.40315301653500202	0.813471	None	N
ENSMUSG00000014294	2226	ENSMUSP00000014438.4	99	Ndufa2	NADH:ubiquinone oxidoreductase subunit A2	1220	1309	1456	1385	12.5365	15.1285	13.3201	13.8884	1259.75	1481.53	1377.41	1414.6	0.0267444	0.87033394536490905	0.97552	None	N
ENSMUSG00000014301	8525	ENSMUSP00000014445.6	125	Pam16	presequence translocase-asssociated motor 16 homolog (S. cerevisiae)	2	0	1	0	0.00536634	0	0.00238878	0	2.06516	0	0.946021	0	-1.09323	0.82323806118762			N
ENSMUSG00000014303	30212	ENSMUSP00000014447.6	521	Glis2	GLIS family zinc finger 2	800	766	779	808	0.605694	0.652277	0.525084	0.59698	826.063	866.959	736.951	825.27	-0.116209	0.40116811533250701	0.812423	None	N
ENSMUSG00000014313	12361	ENSMUSP00000121106.1	10	Cox6c	cytochrome c oxidase subunit 6C	5853	5191	5987	6092	10.831	10.8039	9.86339	11.0011	6043.69	5875.18	5663.83	6222.21	-0.00409895	0.96783895040488899	0.993254	None	N
ENSMUSG00000014329	236869	ENSMUSP00000123201.1	977	Bicc1	BicC family RNA binding protein 1	528	637	559	466	0.050988	0.0691853	0.0480589	0.0439143	545.202	720.957	528.826	475.96	-0.332098	5.6760674363945898E-2	0.367241	None	N
ENSMUSG00000014349	17957	ENSMUSP00000098097.4	356	Ube2z	ubiquitin-conjugating enzyme E2Z	4635	3983	4816	4116	5.90417	5.70636	5.46164	5.11646	4786	4507.96	4556.04	4203.98	-0.0853496	0.31415870477054803	0.753187	None	N
ENSMUSG00000014351	6287	ENSMUSP00000099446.3	144	Gip	gastric inhibitory polypeptide	0	0	1	0	0	0	0.00323912	0	0	0	0.946021	0	1.2894	0.79628459105855698			N
ENSMUSG00000014353	36144	ENSMUSP00000105954.1	555	Tmem87b	transmembrane protein 87B	2295	2020	2423	2215	1.45241	1.4378	1.36517	1.36794	2369.77	2286.24	2292.21	2262.34	-0.0318816	0.726417145704635	0.944037	None	N
ENSMUSG00000014355	77288	ENSMUSP00000014499.3	1944	Anapc1	anaphase promoting complex subunit 1	4617	4297	5580	4578	1.36644	1.43033	1.47025	1.32218	4767.42	4863.35	5278.8	4675.85	0.0478826	0.63868874672646303	0.913771	None	N
ENSMUSG00000014361	103939	ENSMUSP00000014505.4	994	Mertk	c-mer proto-oncogene tyrosine kinase	2439	1813	2441	2323	0.536755	0.448747	0.478255	0.498883	2518.46	2051.95	2309.24	2372.65	0.0342526	0.77362109628015796	0.957833	None	N
ENSMUSG00000014402	31021	ENSMUSP00000014546.8	391	Tsg101	tumor susceptibility gene 101	3003	2540	3065	2570	2.21433	2.1065	2.01208	1.84929	3100.83	2874.77	2899.56	2624.93	-0.113227	0.22266106129805799	0.676119	None	N
ENSMUSG00000014418	35599	ENSMUSP00000014562.7	1126	Hps5	HPS5%2C biogenesis of lysosomal organelles complex 2 subunit 2	1215	1079	1392	1179	0.780695	0.77977	0.796291	0.739272	1254.58	1221.21	1316.86	1204.2	0.0263267	0.81700065845421599	0.965454	None	N
ENSMUSG00000014426	91176	ENSMUSP00000086459.5	1597	Map3k4	mitogen-activated protein kinase kinase kinase 4	3011	2941	3377	3068	0.755393	0.829845	0.75426	0.751109	3109.1	3328.63	3194.71	3133.58	-0.0244866	0.78088528556635295	0.959247	None	N
ENSMUSG00000014444	69632	ENSMUSP00000114584.2	2547	Piezo1	piezo-type mechanosensitive ion channel component 1	0	0	0	0	0	0	0	0	0	0	0	0		NA			N
ENSMUSG00000014453	44202	ENSMUSP00000014597.3	499	Blk	B lymphoid kinase	0	1	0	0	0	0.000582024	0	0	0	1.1318	0	0	-1.62749	0.74428402739535704			N
ENSMUSG00000014470	9918	ENSMUSP00000014614.3	237	Rnf166	ring finger protein 166	0	0	0	0	0	0	0	0	0	0	0	0		NA			N
ENSMUSG00000014496	131884	ENSMUSP00000014640.7	1053	Ankrd28	ankyrin repeat domain 28	3873	3450	4510	3739	0.671735	0.672992	0.696394	0.632836	3999.18	3904.71	4266.56	3818.92	0.0328826	0.73931665675550196	0.948943	None	N
ENSMUSG00000014498	31590	ENSMUSP00000128794.1	188	Ankrd52	ankyrin repeat domain 52	6028	5357	6719	5811	4.36482	4.36269	4.33137	4.1061	6224.39	6063.06	6356.32	5935.21	0.000526374	0.99485008020945498	0.998154	None	N
ENSMUSG00000014503	33367	ENSMUSP00000014647.7	621	Pkd2l2	polycystic kidney disease 2-like 2	1716	1484	1783	1631	1.17637	1.14419	1.08819	1.0911	1771.91	1679.59	1686.76	1665.86	-0.0421104	0.68367499133961096	0.928383	None	N
ENSMUSG00000014504	5753	ENSMUSP00000072386.3	144	Srp19	signal recognition particle 19	1192	1011	1409	1293	4.73941	4.52105	4.98755	5.01686	1230.83	1144.25	1332.94	1320.64	0.159658	0.17034753512325901	0.608856	None	N
ENSMUSG00000014529	29145	ENSMUSP00000014673.2	302	Tmbim7	transmembrane BAX inhibitor motif containing 7	1	1	1	1	0.000784835	0.000882711	0.000698725	0.000765886	1.03258	1.1318	0.946021	1.02137	-0.137517	0.97606243733315801		None	N
ENSMUSG00000014542	11646	ENSMUSP00000014686.2	548	Clec4f	C-type lectin domain family 4%2C member f	0	0	0	0	0	0	0	0	0	0	0	0	0	1		None	N
ENSMUSG00000014543	45519	ENSMUSP00000014687.4	273	Klra17	killer cell lectin-like receptor%2C subfamily A%2C member 17	5	0	2	1	0.00251258	0	0.000894763	0.000490383	5.1629	0	1.89204	1.02137	-0.833111	0.70957077236624999		None	N
ENSMUSG00000014547	123832	ENSMUSP00000014691.8	400	Wdfy2	WD repeat and FYVE domain containing 2	1587	1777	1972	1865	0.293148	0.369179	0.324298	0.336182	1638.7	2011.21	1865.55	1904.86	0.0474117	0.68806552956026801	0.930227	None	N
ENSMUSG00000014550	28214	ENSMUSP00000014694.8	783	Rbsn	rabenosyn%2C RAB effector	2450	2206	2916	2634	1.9863	2.01152	2.10472	2.08391	2529.82	2496.75	2758.6	2690.3	0.116407	0.19131065712825601	0.638958	None	N
ENSMUSG00000014551	14509	ENSMUSP00000114402.1	171	Mrps25	mitochondrial ribosomal protein S25	1108	947	1162	1062	1.74681	1.67917	1.63094	1.63386	1144.1	1071.82	1099.28	1084.7	-0.0212103	0.85647916049375195	0.973288	None	N
ENSMUSG00000014554	26753	ENSMUSP00000014698.3	277	Dguok	deoxyguanosine kinase	1278	1416	1804	1579	1.0927	1.36167	1.3732	1.31746	1319.64	1602.63	1706.62	1612.75	0.184772	9.6242864095794994E-2	0.476997	None	N
ENSMUSG00000014592	944555	ENSMUSP00000127916.2	1682	Camta1	calmodulin binding transcription activator 1	17517	15312	21278	19106	0.424204	0.417049	0.458748	0.451513	18087.7	17330.1	20129.4	19514.4	0.162602	1.99005947315588E-2	0.200489	None	N
ENSMUSG00000014599	19422	ENSMUSP00000014743.3	552	Csf1	colony stimulating factor 1 (macrophage)	1291	1489	1534	1322	1.52046	1.97235	1.60843	1.51938	1333.06	1685.25	1451.2	1350.26	-0.106787	0.43265078892492498	0.831415	None	N
ENSMUSG00000014601	19163	ENSMUSP00000068587.5	837	Strip1	striatin interacting protein 1	4314	3760	4822	4510	5.14943	5.04786	5.1243	5.25341	4454.55	4255.57	4561.71	4606.4	0.0738365	0.44465018886117902	0.837178	None	N
ENSMUSG00000014602	86488	ENSMUSP00000128432.1	1697	Kif1a	kinesin family member 1A	69398	59533	76894	67864	18.3541	17.7086	18.1054	17.5151	71658.9	67379.5	72743.4	69314.5	0.0309903	0.66555600045596996	0.923383	None	N
ENSMUSG00000014603	10746	ENSMUSP00000014747.1	343	Alx3	aristaless-like homeobox 3	10	30	15	9	0.0212861	0.0718219	0.0284259	0.0186949	10.3258	33.954	14.1903	9.19237	-0.912539	0.263592030357511	0.713835	None	N
ENSMUSG00000014606	3284	ENSMUSP00000014750.8	314	Slc25a11	solute carrier family 25 (mitochondrial carrier oxoglutarate carrier)%2C member 11	3889	3774	4355	3791	27.088	29.5652	27.0057	25.7679	4015.7	4271.42	4119.92	3872.03	-0.0520977	0.57997002331759095	0.892882	None	N
ENSMUSG00000014609	4334	ENSMUSP00000014753.8	494	Chrne	cholinergic receptor%2C nicotinic%2C epsilon polypeptide	3	27	36	7	0.0158334	0.160272	0.169155	0.0360527	3.09774	30.5586	34.0568	7.14962	0.303572	0.75305802780033504	0.952174	None	N
ENSMUSG00000014633	32771	ENSMUSP00000120966.1	79	Cmc2	COX assembly mitochondrial protein 2	224	257	288	275	0.156351	0.201756	0.178967	0.187314	231.298	290.873	272.454	280.878	0.0848544	0.69611918439393194	0.932917	None	N
ENSMUSG00000014668	36131	ENSMUSP00000108138.2	664	Chfr	checkpoint with forkhead and ring finger domains	2822	2634	3124	3082	1.78657	1.87551	1.76077	1.90406	2913.94	2981.16	2955.37	3147.88	0.0499868	0.58115697676709999	0.892899	None	N
ENSMUSG00000014686	9203	ENSMUSP00000014830.7	426	Ceacam16	carcinoembryonic antigen-related cell adhesion molecule 16	93	49	68	48	0.231151	0.136978	0.15047	0.116423	96.0299	55.4582	64.3295	49.026	-0.419719	0.34384430278699302	0.775071	None	N
ENSMUSG00000014704	2415	ENSMUSP00000014848.8	372	Hoxa2	homeobox A2	0	0	0	0	0	0	0	0	0	0	0	0		NA			N
ENSMUSG00000014725	49816	ENSMUSP00000106701.1	774	Adam28	a disintegrin and metallopeptidase domain 28	3	2	5	2	0.00137751	0.00103287	0.00204396	0.000896168	3.09774	2.2636	4.73011	2.04275	0.342413	0.76018229722668496	0.954011	None	N
ENSMUSG00000014747	5683	ENSMUSP00000014891.3	497	Ankrd53	ankyrin repeat domain 53	164	154	144	187	0.660099	0.697149	0.516007	0.7345	169.343	174.297	136.227	190.997	-0.0720598	0.788547082671054	0.959658	None	N
ENSMUSG00000014748	6929	ENSMUSP00000014892.6	196	Tex261	testis expressed gene 261	1878	1801	1865	1780	6.19966	6.68691	5.48124	5.73426	1939.18	2038.37	1764.33	1818.05	-0.150868	0.121482440752019	0.53065	None	N
ENSMUSG00000014763	37382	ENSMUSP00000054420.6	786	Fam120b	family with sequence similarity 120%2C member B	4368	4277	5425	4788	2.67278	2.94347	2.95534	2.85904	4510.31	4840.71	5132.17	4890.34	0.100313	0.20573270402885199	0.65502	None	N
ENSMUSG00000014767	28492	ENSMUSP00000124317.1	316	Tbp	TATA box binding protein	1203	1083	1283	1170	0.965796	0.977886	0.91701	0.916624	1242.19	1225.74	1213.75	1195.01	-0.0350218	0.75158447165389597	0.951931	None	N
ENSMUSG00000014769	24731	ENSMUSP00000156359.1	140	Psmb1	proteasome (prosome%2C macropain) subunit%2C beta type 1	3937	3590	4252	3823	3.64138	3.73453	3.50124	3.45057	4065.26	4063.16	4022.48	3904.71	-0.0361053	0.66368536224531305	0.923239	None	N
ENSMUSG00000014771	8094	ENSMUSP00000118625.1	258	Pdcd2	programmed cell death 2	0	0	0	0	0	0	0	0	0	0	0	0		NA			N
ENSMUSG00000014773	9519	ENSMUSP00000014917.7	722	Dll1	delta like canonical Notch ligand 1	414	370	496	560	0.994836	0.999984	1.06111	1.31318	427.488	418.766	469.227	571.97	0.298208	8.1443812803979998E-2	0.441791	None	N
ENSMUSG00000014776	5800	ENSMUSP00000014920.6	220	Nol3	nucleolar protein 3 (apoptosis repressor with CARD domain)	462	440	478	594	1.82203	1.95167	1.6783	2.28605	477.052	497.992	452.198	606.696	0.118293	0.52395903593513404	0.870427	None	N
ENSMUSG00000014778	18791	ENSMUSP00000014922.4	1197	Fhod1	formin homology 2 domain containing 1	85	75	38	57	0.103469	0.102682	0.0411817	0.06771	87.7692	84.885	35.9488	58.2183	-0.878675	1.8394644088067E-2	0.191237	None	N
ENSMUSG00000014782	9589	ENSMUSP00000150574.1	1217	Plekhg4	pleckstrin homology domain containing%2C family G (with RhoGef domain) member 4	78	131	127	126	0.186065	0.351464	0.269712	0.293309	80.5412	148.266	120.145	128.693	0.126351	0.621762081331516	0.907472	None	N
ENSMUSG00000014786	21039	ENSMUSP00000072893.5	898	Slc9a5	solute carrier family 9 (sodium/hydrogen exchanger)%2C member 5	1033	1028	1384	985	1.1231	1.25704	1.33962	1.04506	1066.65	1163.49	1309.29	1006.05	0.0553955	0.64317076342152701	0.915124	None	N
ENSMUSG00000014791	5160	ENSMUSP00000105000.2	720	Elmo3	engulfment and cell motility 3	477	439	359	281	2.11452	2.18876	1.41682	1.21558	492.54	496.86	339.622	287.006	-0.658035	3.4504947735468702E-4	0.00942269	None	N
ENSMUSG00000014813	12567	ENSMUSP00000014957.8	247	Stc1	stanniocalcin 1	202	159	146	156	0.367674	0.325498	0.236587	0.27709	208.581	179.956	138.119	159.334	-0.387218	0.115626726068181	0.517982	None	N
ENSMUSG00000014837	9456	ENSMUSP00000014981.6	467	4931428F04Rik	RIKEN cDNA 4931428F04 gene	1121	916	1227	1044	2.71169	2.49213	2.64246	2.46446	1157.52	1036.73	1160.77	1066.31	0.0212716	0.88026221774351798	0.978765	None	N
ENSMUSG00000014846	4034	ENSMUSP00000014990.6	176	Tppp3	tubulin polymerization-promoting protein family member 3	1247	1562	1376	1247	7.07088	9.96157	6.94629	6.90015	1287.63	1767.87	1301.73	1273.65	-0.245818	8.4505621016783494E-2	0.449167	None	N
ENSMUSG00000014850	143132	ENSMUSP00000140002.1	1095	Msh3	mutS homolog 3	959	875	1066	1040	0.153258	0.157273	0.151667	0.16219	990.243	990.325	1008.46	1062.23	0.0639925	0.59008004307182405	0.894912	None	N
ENSMUSG00000014852	36213	ENSMUSP00000099955.3	1426	Adamts13	a disintegrin-like and metallopeptidase (reprolysin type) with thrombospondin type 1 motif%2C 13	86	47	44	53	0.0543221	0.03339	0.0247434	0.0326693	88.8018	53.1946	41.6249	54.1328	-0.570913	0.32197143200554901	0.759003	None	N
ENSMUSG00000014856	8866	ENSMUSP00000096052.2	176	Tmem208	transmembrane protein 208	529	576	573	612	1.3648	1.67139	1.31613	1.54082	546.234	651.917	542.07	625.081	-0.0375669	0.83323953019156805	0.968484	None	N
ENSMUSG00000014859	7708	ENSMUSP00000015003.8	410	E2f4	E2F transcription factor 4	1679	1433	1849	1717	4.98255	4.78285	4.88501	4.97229	1733.7	1621.87	1749.19	1753.7	0.0617312	0.56855669072924298	0.88812	None	N
ENSMUSG00000014867	13889	ENSMUSP00000015011.3	269	Surf4	surfeit gene 4	3559	3355	3637	3310	5.86138	6.21447	5.33265	5.31968	3674.95	3797.19	3440.68	3380.75	-0.131309	0.111366457430948	0.509633	None	N
ENSMUSG00000014873	3817	ENSMUSP00000015017.7	257	Surf2	surfeit gene 2	1093	923	1207	1180	6.54999	6.22103	6.43955	6.90062	1128.61	1044.65	1141.85	1205.22	0.110463	0.36179754814464998	0.787599	None	N
ENSMUSG00000014905	4768	ENSMUSP00000015049.3	222	Dnajb9	DnaJ heat shock protein family (Hsp40) member B9	1735	1506	1639	1731	8.3235	8.1259	7.00024	8.1038	1791.52	1704.49	1550.53	1768	-0.0757009	0.49645319111941	0.861168	None	N
ENSMUSG00000014907	30348	ENSMUSP00000112640.1	597	Naf1	nuclear assembly factor 1 ribonucleoprotein	786	701	770	836	0.592427	0.594252	0.516691	0.6149	811.607	793.392	728.436	853.869	-0.0210922	0.89309529012079802	0.980941	None	N
ENSMUSG00000014932	75887	ENSMUSP00000072154.6	541	Yes1	YES proto-oncogene 1%2C Src family tyrosine kinase	639	591	661	635	0.192609	0.200356	0.17738	0.186782	659.818	668.894	625.32	648.573	-0.0608642	0.67997429741947601	0.927449	None	N
ENSMUSG00000014956	58591	ENSMUSP00000144047.1	327	Ppp1cb	protein phosphatase 1 catalytic subunit beta	10708	8827	12161	12151	4.18042	3.87583	4.22677	4.62924	11056.9	9990.4	11504.6	12410.7	0.18414	2.45460077115092E-2	0.227616	None	N
ENSMUSG00000014959	51061	ENSMUSP00000121549.1	317	Gorasp2	golgi reassembly stacking protein 2	4972	4263	5213	4664	2.22733	2.14787	2.07907	2.03891	5133.98	4824.87	4931.61	4763.69	-0.0387758	0.62633191891945805	0.90921	None	N
ENSMUSG00000014980	15954	ENSMUSP00000015124.8	168	Tsen15	tRNA splicing endonuclease subunit 15	993	1001	1459	1288	1.42371	1.61416	1.86233	1.80208	1025.35	1132.93	1380.25	1315.53	0.321418	7.8864838054728704E-3	0.111501	None	N
ENSMUSG00000015001	36345	ENSMUSP00000062865.4	485	Oc90	otoconin 90	24	29	5	10	0.0151046	0.0205275	0.00280153	0.00614163	24.7819	32.8222	4.73011	10.2137	-1.95132	3.94762084463125E-2	0.300366	None	N
ENSMUSG00000015002	86783	ENSMUSP00000015146.9	819	Efr3a	EFR3 homolog A	7942	6472	10088	8887	2.09333	1.91861	2.36723	2.28585	8200.74	7325.01	9543.46	9076.95	0.262139	6.4981722955200797E-3	0.0973993	None	N
ENSMUSG00000015013	5021	ENSMUSP00000015157.8	139	Trappc2l	trafficking protein particle complex 2-like	0	0	0	0	0	0	0	0	0	0	0	0		NA			N
ENSMUSG00000015016	42395	ENSMUSP00000015160.5	583	Acsf3	acyl-CoA synthetase family member 3	0	0	0	0	0	0	0	0	0	0	0	0		NA			N
ENSMUSG00000015023	22805	ENSMUSP00000047898.7	478	Ddx19a	DEAD (Asp-Glu-Ala-Asp) box polypeptide 19a	1185	971	1257	1134	1.18859	1.0954	1.12247	1.10997	1223.61	1098.98	1189.15	1158.24	0.0149417	0.90127135371327205	0.982389	None	N
ENSMUSG00000015027	33222	ENSMUSP00000015171.9	520	Galns	galactosamine (N-acetyl)-6-sulfate sulfatase	0	0	0	0	0	0	0	0	0	0	0	0		NA			N
ENSMUSG00000015053	13142	ENSMUSP00000128198.1	480	Gata2	GATA binding protein 2	154	213	188	221	0.268041	0.416966	0.291318	0.375369	159.017	241.074	177.852	225.724	0.0138052	0.95697283815908396	0.991073	None	N
ENSMUSG00000015083	3069	ENSMUSP00000015227.3	168	C8g	complement component 8%2C gamma polypeptide	29	36	42	22	0.216144	0.301778	0.278691	0.160013	29.9448	40.7448	39.7329	22.4702	-0.18007	0.76775473257758797	0.957172	None	N
ENSMUSG00000015085	5448	ENSMUSP00000028328.2	495	Entpd2	ectonucleoside triphosphate diphosphohydrolase 2	291	270	376	332	1.2218	1.275	1.40547	1.36028	300.481	305.586	355.704	339.096	0.197414	0.329738354864275	0.764577	None	N
ENSMUSG00000015087	25504	ENSMUSP00000058746.8	725	Rabl6	RAB%2C member RAS oncogene family-like 6	8155	6962	8789	8755	7.31406	7.02277	7.01781	7.6626	8420.68	7879.6	8314.58	8942.13	0.0820693	0.27481048609255398	0.722011	None	N
ENSMUSG00000015090	3338	ENSMUSP00000109889.1	189	Ptgds	prostaglandin D2 synthase (brain)	12693	38600	13773	13257	86.9802	297.498	84.0258	88.6517	13106.5	43687.5	13029.6	13540.4	-1.09593	4.7486248421260001E-2	0.332008	None	N
ENSMUSG00000015092	4236	ENSMUSP00000015236.3	148	Edf1	endothelial differentiation-related factor 1	3361	3033	3553	3449	18.1491	18.4204	17.0809	18.1746	3470.5	3432.75	3361.21	3522.72	-0.0041409	0.96736191004090299	0.993126	None	N
ENSMUSG00000015093	1939	ENSMUSP00000109904.2	237	Clic3	chloride intracellular channel 3	0	0	0	0	0	0	0	0	0	0	0	0		NA			N
ENSMUSG00000015094	10144	ENSMUSP00000071387.5	332	Npdc1	neural proliferation%2C differentiation and control 1	9751	8789	11343	10530	21.9878	22.2901	22.7714	23.1711	10068.7	9947.39	10730.7	10755.1	0.10221	0.23022512254736799	0.680242	None	N
ENSMUSG00000015095	4722	ENSMUSP00000015239.3	573	Fbxw5	F-box and WD-40 domain protein 5	4258	3654	4844	4152	20.6263	19.9079	20.8905	19.6273	4396.72	4135.6	4582.53	4240.75	0.0483669	0.57625916087177997	0.890583	None	N
ENSMUSG00000015112	175956	ENSMUSP00000139571.1	676	Slc25a13	solute carrier family 25 (mitochondrial carrier%2C adenine nucleotide translocator)%2C member 13	285	317	188	191	0.0370496	0.0463487	0.0217583	0.0242302	294.285	358.781	177.852	195.082	-0.807888	2.3673682335081299E-4	0.00683964	None	N
ENSMUSG00000015120	12707	ENSMUSP00000055714.9	158	Ube2i	ubiquitin-conjugating enzyme E2I	4033	3678	4907	4487	7.25985	7.44649	7.864	7.88209	4164.39	4162.76	4642.13	4582.91	0.147757	5.3223949745979098E-2	0.354412	None	N
ENSMUSG00000015126	2629	ENSMUSP00000068511.6	323	Tsr3	TSR3 20S rRNA accumulation	700	606	786	734	6.09046	5.93014	6.08839	6.23209	722.805	685.871	743.573	749.689	0.0838502	0.57298364425497395	0.890291	None	N
ENSMUSG00000015127	46047	ENSMUSP00000039670.5	727	Unkl	unkempt family like zinc finger	1383	1239	1619	1298	0.687011	0.692233	0.716005	0.629219	1428.06	1402.3	1531.61	1325.74	0.0140534	0.90313080706791105	0.982762	None	N
ENSMUSG00000015133	161439	ENSMUSP00000015277.7	2014	Lrrk1	leucine-rich repeat kinase 1	199	303	256	217	0.028196	0.0482855	0.0322925	0.030004	205.483	342.936	242.181	221.638	-0.239281	0.34866504683745803	0.778854	None	N
ENSMUSG00000015134	36628	ENSMUSP00000015278.7	512	Aldh1a3	aldehyde dehydrogenase family 1%2C subfamily A3	38	37	47	49	0.0237308	0.0259879	0.0261309	0.0298615	39.238	41.8766	44.463	50.0473	0.22045	0.73103602616988095	0.94605	None	N
ENSMUSG00000015143	92825	ENSMUSP00000021554.8	892	Actn1	actinin%2C alpha 1	5079	4098	5430	4743	1.25157	1.13577	1.19126	1.14056	5244.47	4638.12	5136.9	4844.38	0.0141577	0.86196549942044598	0.974221	None	N
ENSMUSG00000015149	21927	ENSMUSP00000147217.1	352	Sirt2	sirtuin 2	6619	6660	7823	6529	6.90487	7.81408	7.26549	6.64654	6834.64	7537.79	7400.72	6668.55	-0.0304912	0.71530448811054903	0.939677	None	N
ENSMUSG00000015165	13726	ENSMUSP00000133728.1	586	Hnrnpl	heterogeneous nuclear ribonucleoprotein L	10501	9498	12179	11131	17.4996	17.8021	18.0692	18.1017	10843.1	10749.8	11521.6	11368.9	0.0841903	0.23655339403953199	0.686495	None	N
ENSMUSG00000015176	9668	ENSMUSP00000128331.1	702	Nolc1	nucleolar and coiled-body phosphoprotein 1	2603	2310	2858	2927	6.15857	6.14693	6.01999	6.75794	2687.8	2614.46	2703.73	2989.56	0.10239	0.31801688896889801	0.755729	None	N
ENSMUSG00000015189	42517	ENSMUSP00000015333.5	797	Casd1	CAS1 domain containing 1	3670	3104	4212	3746	1.97445	1.8782	2.01742	1.96668	3789.57	3513.11	3984.64	3826.07	0.0968917	0.242423038437488	0.693481	None	N
ENSMUSG00000015202	93175	ENSMUSP00000015346.5	555	Cnksr3	Cnksr family member 3	223	247	191	183	0.0547455	0.0681993	0.041745	0.0438409	230.265	279.555	180.69	186.911	-0.471079	5.8395911296556302E-2	0.37207	None	N
ENSMUSG00000015214	54437	ENSMUSP00000110248.1	671	Mtmr1	myotubularin related protein 1	3046	2750	3750	3320	1.27991	1.29963	1.40284	1.36136	3145.24	3112.45	3547.58	3390.96	0.14907	8.3899919879506402E-2	0.447522	None	N
ENSMUSG00000015217	4759	ENSMUSP00000110232.2	200	Hmgb3	high mobility group box 3	361	440	408	466	1.73514	2.37859	1.74588	2.18574	372.761	497.992	385.977	475.96	-0.0138847	0.93225477007811997	0.987544	None	N
ENSMUSG00000015222	267311	ENSMUSP00000109648.1	467	Map2	microtubule-associated protein 2	52667	46606	60538	58285	4.50676	4.48547	4.61192	4.86708	54382.8	52748.7	57270.2	59530.8	0.124655	8.9651960899525707E-2	0.462858	None	N
ENSMUSG00000015224	23150	ENSMUSP00000050464.8	502	Cyp2j9	cytochrome P450%2C family 2%2C subfamily j%2C polypeptide 9	1087	991	1089	1222	1.07404	1.1013	0.95796	1.17828	1122.41	1121.61	1030.22	1248.12	0.0212901	0.86639722822565801	0.975107	None	N
ENSMUSG00000015242	11891	ENSMUSP00000103293.1	247	Nipsnap3a	nipsnap homolog 3A	0	0	0	0	0	0	0	0	0	0	0	0		NA			N
ENSMUSG00000015243	129109	ENSMUSP00000030010.3	2261	Abca1	ATP-binding cassette%2C sub-family A (ABC1)%2C member 1	2240	2719	2787	2082	0.396857	0.541795	0.439593	0.359958	2312.98	3077.37	2636.56	2126.5	-0.177865	0.217167081738915	0.668219	None	N
ENSMUSG00000015247	10181	ENSMUSP00000015391.3	247	Nipsnap3b	nipsnap homolog 3B	482	428	519	489	1.08293	1.08152	1.03812	1.07213	497.703	484.411	490.985	499.452	0.0119705	0.94443297777500301	0.988556	None	N
ENSMUSG00000015289	2343	ENSMUSP00000109790.1	111	Lage3	L antigen family%2C member 3	448	374	400	440	4.37369	4.1066	3.47663	4.19188	462.595	423.293	378.409	449.405	-0.0989474	0.59185952355273796	0.894944	None	N
ENSMUSG00000015290	7501	ENSMUSP00000136070.1	157	Ubl4a	ubiquitin-like 4A	2320	2000	2658	2484	7.07476	6.85952	7.21616	7.39198	2395.58	2263.6	2514.52	2537.09	0.116419	0.19315440625220101	0.639889	None	N
ENSMUSG00000015291	6865	ENSMUSP00000015435.4	447	Gdi1	guanosine diphosphate (GDP) dissociation inhibitor 1	25391	22043	27414	24277	84.6023	82.6062	81.3209	78.9374	26218.2	24948.3	25934.2	24795.9	-0.0123661	0.85567273033319102	0.973288	None	N
ENSMUSG00000015305	163852	ENSMUSP00000015449.5	1230	Sash1	SAM and SH3 domain containing 1	4522	4771	5350	4633	0.631279	0.749101	0.664925	0.631159	4669.32	5399.82	5061.21	4732.03	-0.0398335	0.71302697512520297	0.93885	None	N
ENSMUSG00000015312	2132	ENSMUSP00000015456.8	160	Gadd45b	growth arrest and DNA-damage-inducible 45 beta	476	471	456	440	5.10696	5.68351	4.3556	4.60674	491.508	533.078	431.386	449.405	-0.217929	0.18868413153268301	0.636315	None	N
ENSMUSG00000015314	35656	ENSMUSP00000141448.1	351	Slamf6	SLAM family member 6	5	7	11	12	0.0032076	0.00505066	0.00628247	0.00751237	5.1629	7.9226	10.4062	12.2565	0.795963	0.42290569043737303	0.825786	None	N
ENSMUSG00000015316	34058	ENSMUSP00000015460.4	343	Slamf1	signaling lymphocytic activation molecule family member 1	5	3	4	2	0.0033581	0.00226613	0.00239173	0.00131081	5.1629	3.3954	3.78409	2.04275	-0.553673	0.79118340951674104		None	N
ENSMUSG00000015335	2705	ENSMUSP00000099929.4	267	Zdhhc12	zinc finger%2C DHHC domain containing 12	261	195	226	221	2.20707	1.8546	1.70142	1.8237	269.503	220.701	213.801	225.724	-0.158938	0.47581106436812598	0.851721	None	N
ENSMUSG00000015337	2577	ENSMUSP00000015481.5	294	Endog	endonuclease G	348	282	336	291	3.08893	2.81525	2.65519	2.52062	359.338	319.168	317.863	297.22	-0.141907	0.48618106742713402	0.855841	None	N
ENSMUSG00000015340	52520	ENSMUSP00000015484.3	570	Cybb	cytochrome b-245%2C beta polypeptide	1128	1152	1219	1269	0.491278	0.5643	0.472661	0.539343	1164.75	1303.83	1153.2	1296.12	-0.0112096	0.92695233250174203	0.98642	None	N
ENSMUSG00000015341	15729	ENSMUSP00000062983.6	137	Golga7	golgi autoantigen%2C golgin subfamily a%2C 7	2599	2500	3157	2972	3.77962	4.08904	4.08737	4.2177	2683.67	2829.5	2986.59	3035.52	0.127527	0.15217129328110399	0.579749	None	N
ENSMUSG00000015342	40495	ENSMUSP00000015486.6	446	Xk	X-linked Kx blood group	1010	870	1175	1086	0.570509	0.552714	0.59089	0.598627	1042.9	984.666	1111.58	1109.21	0.131092	0.32717318092706899	0.763634	None	N
ENSMUSG00000015354	60496	ENSMUSP00000015498.8	414	Pcolce2	procollagen C-endopeptidase enhancer 2	826	974	421	390	0.312317	0.414205	0.141718	0.143902	852.91	1102.37	398.275	398.336	-1.29479	3.03404465120116E-13	3.14201e-11	Down	Y
ENSMUSG00000015355	23250	ENSMUSP00000015499.7	151	Cd48	CD48 antigen	48	48	61	34	0.0472238	0.053113	0.053429	0.0326426	49.5638	54.3264	57.7073	34.7267	-0.166471	0.77933555696759105	0.959016	None	N
ENSMUSG00000015357	36399	ENSMUSP00000015501.4	634	Clpx	caseinolytic mitochondrial matrix peptidase chaperone subunit	1454	1391	1532	1513	0.913729	0.983151	0.857116	0.92785	1501.37	1574.33	1449.3	1545.34	-0.0385454	0.71621617338896504	0.940243	None	N
ENSMUSG00000015363	11954	ENSMUSP00000080403.5	376	Trabd	TraB domain containing	1413	1306	1331	1359	2.70378	2.81069	2.26744	2.53767	1459.03	1478.13	1259.15	1388.05	-0.150173	0.23794506405337401	0.688361	None	N
ENSMUSG00000015365	72244	ENSMUSP00000118437.1	1239	Mov10l1	Moloney leukemia virus 10-like 1	29	26	65	65	0.00918203	0.00925879	0.0183224	0.0200835	29.9448	29.4268	61.4914	66.3893	1.10661	5.5576526883094397E-2	0.36266	None	N
ENSMUSG00000015377	14284	ENSMUSP00000077978.7	585	Dennd6b	DENN/MADD domain containing 6B	3715	3507	4931	4780	5.9491	6.31638	7.03001	7.46975	3836.03	3969.22	4664.83	4882.17	0.290615	7.6780247256102595E-4	0.0184968	None	N
ENSMUSG00000015396	18358	ENSMUSP00000015540.2	196	Cd83	CD83 antigen	895	1040	1100	1008	1.11517	1.45744	1.22022	1.22564	924.158	1177.07	1040.62	1029.55	-0.0210222	0.91410494732014602	0.984173	None	N
ENSMUSG00000015401	30031	ENSMUSP00000107899.1	222	Cltrn	collectrin%2C amino acid transport regulator	52	71	8	1	0.0396074	0.0608235	0.00542489	0.00074329	53.6941	80.3578	7.56817	1.02137	-3.94601	3.6565749409402298E-5	0.00130168	Down	Y
ENSMUSG00000015405	49089	ENSMUSP00000107890.3	805	Ace2	angiotensin I converting enzyme (peptidyl-dipeptidase A) 2	49	46	71	56	0.0228326	0.0241077	0.029454	0.0254643	50.5964	52.0628	67.1675	57.197	0.277777	0.51139993065173805	0.865916	None	N
ENSMUSG00000015437	3423	ENSMUSP00000015581.4	247	Gzmb	granzyme B	1	0	0	0	0.00668245	0	0	0	1.03258	0	0	0	-1.56073	0.75464877362747995			N
ENSMUSG00000015441	6155	ENSMUSP00000022757.3	248	Gzmf	granzyme F	0	0	0	0	0	0	0	0	0	0	0	0		NA			N
ENSMUSG00000015443	8803	ENSMUSP00000015587.7	248	Gzmn	granzyme N	0	0	0	0	0	0	0	0	0	0	0	0		NA			N
ENSMUSG00000015452	3075	ENSMUSP00000134401.1	393	Ager	advanced glycosylation end product-specific receptor	26	36	44	31	0.193406	0.30119	0.291392	0.225032	26.8471	40.7448	41.6249	31.6626	0.12152	0.81665331142257602	0.965197	None	N
ENSMUSG00000015461	7929	ENSMUSP00000015605.9	706	Atf6b	activating transcription factor 6 beta	3456	3035	3714	3608	9.97006	9.84743	9.53881	10.1573	3568.59	3435.01	3513.52	3685.12	0.0394234	0.65295712838660902	0.91909	None	N
ENSMUSG00000015467	2623	ENSMUSP00000094958.3	263	Egfl8	EGF-like domain 8	59	39	61	57	0.514513	0.382515	0.473589	0.48507	60.9222	44.1402	57.7073	58.2183	0.139434	0.74181455633112003	0.949866	None	N
ENSMUSG00000015468	24236	ENSMUSP00000015612.7	1964	Notch4	notch 4	394	401	485	479	0.371859	0.425663	0.407522	0.441167	406.836	453.852	458.82	489.238	0.139843	0.42245299017035598	0.82526	None	N
ENSMUSG00000015474	11849	ENSMUSP00000132006.2	302	Ppt2	palmitoyl-protein thioesterase 2	1679	1507	1771	1709	3.24124	3.27201	3.04374	3.2195	1733.7	1705.62	1675.4	1745.53	-0.00791971	0.94036395609449097	0.987926	None	N
ENSMUSG00000015476	3594	ENSMUSP00000015620.6	306	Prrt1	proline-rich transmembrane protein 1	10689	9040	11427	10062	68.0302	64.7102	64.7477	62.4934	11037.2	10231.5	10810.2	10277.1	-0.0123987	0.88190442467695096	0.978884	None	N
ENSMUSG00000015478	2600	ENSMUSP00000015622.7	180	Rnf5	ring finger protein 5	1912	1813	2231	2192	16.8212	17.9394	17.4742	18.8189	1974.29	2051.95	2110.57	2238.85	0.111378	0.29149615645945798	0.737868	None	N
ENSMUSG00000015484	129061	ENSMUSP00000015628.3	168	Fam163a	family with sequence similarity 163%2C member A	419	368	369	325	0.0742611	0.073356	0.058224	0.0562104	432.651	416.503	349.082	331.947	-0.318287	0.24033827835518001	0.690631	None	N
ENSMUSG00000015488	11164	ENSMUSP00000109639.1	171	Cacfd1	calcium channel flower domain containing 1	2072	1713	2155	1769	4.24534	3.94748	3.93095	3.53701	2139.5	1938.77	2038.68	1806.81	-0.0847969	0.43566313198291001	0.83239	None	N
ENSMUSG00000015501	185300	ENSMUSP00000140150.1	2430	Hivep2	human immunodeficiency virus type I enhancer binding protein 2	12675	10844	16066	14497	1.56464	1.50556	1.76564	1.74635	13087.9	12273.2	15198.8	14806.9	0.242561	1.0002282794201499E-3	0.0228861	None	N
ENSMUSG00000015519	14016	ENSMUSP00000015663.6	337	2310057J18Rik	RIKEN cDNA 2310057J18 gene	0	1	0	0	0	0.00183552	0	0	0	1.1318	0	0	-1.62749	0.74428402739535704			N
ENSMUSG00000015522	62853	ENSMUSP00000088313.5	776	Arnt	aryl hydrocarbon receptor nuclear translocator	2289	3404	4305	3187	0.833033	1.3933	1.39482	1.13184	2363.57	3852.65	4072.62	3255.12	0.237444	0.51315927825430896	0.866332	None	N
ENSMUSG00000015533	99020	ENSMUSP00000053891.8	1178	Itga2	integrin alpha 2	49	64	51	42	0.0113192	0.016628	0.0104886	0.00946792	50.5964	72.4352	48.2471	42.8977	-0.430666	0.40949632785562201	0.816944	None	N
ENSMUSG00000015536	14040	ENSMUSP00000139355.1	88	Mocs2	molybdenum cofactor synthesis 2	1533	1368	1891	1858	2.49757	2.5067	2.7428	2.95397	1582.94	1548.3	1788.93	1897.71	0.23529	2.05417146771164E-2	0.205263	None	N
ENSMUSG00000015542	5028	ENSMUSP00000099330.1	241	Nat9	N-acetyltransferase 9 (GCN5-related%2C putative)	624	539	600	595	2.83878	2.75788	2.43011	2.6415	644.329	610.04	567.613	607.718	-0.0944264	0.547434668531389	0.882688	None	N
ENSMUSG00000015568	26958	ENSMUSP00000132259.1	474	Lpl	lipoprotein lipase	4504	3528	5309	4883	3.82167	3.36685	4.01047	4.04322	4650.74	3992.99	5022.43	4987.37	0.211421	3.0180020451915299E-2	0.257698	None	N
ENSMUSG00000015575	23249	ENSMUSP00000015719.8	81	Atp6v0e	ATPase%2C H+ transporting%2C lysosomal V0 subunit E	1468	1521	1353	1318	1.44432	1.68309	1.18512	1.26543	1515.83	1721.47	1279.97	1346.17	-0.301558	8.0981875818305193E-3	0.113688	None	N
ENSMUSG00000015579	2902	ENSMUSP00000015723.4	318	Nkx2-5	NK2 homeobox 5	0	0	0	0	0	0	0	0	0	0	0	0		NA			N
ENSMUSG00000015597	37190	ENSMUSP00000116544.1	1154	Zfp318	zinc finger protein 318	2974	2705	3546	3040	1.82918	1.87122	1.9417	1.82463	3070.89	3061.52	3354.59	3104.98	0.0751297	0.42365653354590999	0.826581	None	N
ENSMUSG00000015599	45228	ENSMUSP00000044580.7	1308	Ttbk1	tau tubulin kinase 1	7898	6630	9095	8279	3.99441	3.77128	4.09511	4.086	8155.31	7503.84	8604.06	8455.96	0.123512	0.12854981011459399	0.541928	None	N
ENSMUSG00000015605	7847	ENSMUSP00000015749.5	504	Srf	serum response factor	2565	2175	2557	2348	7.47698	7.1308	6.63587	6.67917	2648.57	2461.67	2418.98	2398.19	-0.0854141	0.37315358900868101	0.794321	None	N
ENSMUSG00000015619	32957	ENSMUSP00000100041.3	443	Gata3	GATA binding protein 3	23	67	2	2	0.0159633	0.052301	0.00123581	0.0013546	23.7493	75.8306	1.89204	2.04275	-4.66096	1.04289893823081E-4	0.00331979	Down	Y
ENSMUSG00000015627	9567	ENSMUSP00000015771.2	404	Gata5	GATA binding protein 5	0	0	0	0	0	0	0	0	0	0	0	0		NA			N
ENSMUSG00000015647	49487	ENSMUSP00000015791.5	3718	Lama5	laminin%2C alpha 5	2148	1892	933	686	0.992855	0.983587	0.383938	0.309429	2217.98	2141.37	882.638	700.663	-1.46029	1.5304491654645E-30	5.42391e-28	Down	Y
ENSMUSG00000015652	13010	ENSMUSP00000015796.2	339	Steap1	six transmembrane epithelial antigen of the prostate 1	251	223	3	10	0.441305	0.440971	0.00469585	0.0171574	259.177	252.392	2.83806	10.2137	-5.31388	3.6966885479305403E-21	7.18961e-19	Down	Y
ENSMUSG00000015653	29750	ENSMUSP00000111086.2	489	Steap2	six transmembrane epithelial antigen of prostate 2	1582	1389	498	443	1.21636	1.20115	0.340889	0.332388	1633.54	1572.07	471.119	452.469	-1.79516	9.4959115355524505E-34	3.8831e-31	Down	Y
ENSMUSG00000015656	9104	ENSMUSP00000015800.9	646	Hspa8	heat shock protein 8	34898	32595	40174	38044	87.6821	92.1089	89.8635	93.2786	36034.9	36891	38005.5	38857.2	0.0758529	0.23781347648168	0.688361	None	N
ENSMUSG00000015659	37546	ENSMUSP00000095043.3	654	Serac1	serine active site containing 1	1017	1003	1381	976	0.619584	0.687258	0.749032	0.580249	1050.13	1135.2	1306.46	996.861	0.0767543	0.59465913722282404	0.896797	None	N
ENSMUSG00000015665	5955	ENSMUSP00000094088.4	328	Awat1	acyl-CoA wax alcohol acyltransferase 1	0	0	0	0	0	0	0	0	0	0	0	0		NA			N
ENSMUSG00000015668	3686	ENSMUSP00000015812.5	140	Pdzd11	PDZ domain containing 11	914	819	1009	817	5.67196	5.71625	5.57451	4.9476	943.777	926.945	954.536	834.463	-0.0640077	0.61589578068193795	0.905644	None	N
ENSMUSG00000015671	60997	ENSMUSP00000152327.1	183	Psma2	proteasome (prosome%2C macropain) subunit%2C alpha type 2	2923	2763	3229	2990	1.09613	1.16535	1.07803	1.09419	3018.23	3127.16	3054.7	3053.91	-0.00855517	0.92449996682858904	0.985604	None	N
ENSMUSG00000015672	4982	ENSMUSP00000152345.1	187	Mrpl32	mitochondrial ribosomal protein L32	650	487	622	659	2.98437	2.51483	2.54248	2.95264	671.176	551.187	588.425	673.086	0.0441221	0.78599824758912396	0.959247	None	N
ENSMUSG00000015697	33678	ENSMUSP00000102788.2	1308	Setdb1	SET domain%2C bifurcated 1	2570	2437	3029	2732	1.74554	1.86162	1.83157	1.81077	2653.73	2758.2	2865.5	2790.39	0.0637674	0.52952455045297597	0.873395	None	N
ENSMUSG00000015702	11081	ENSMUSP00000015846.2	345	Anxa9	annexin A9	83	129	146	113	0.171333	0.299498	0.268315	0.227629	85.7041	146.002	138.119	115.415	0.132289	0.749522710413701	0.951858	None	N
ENSMUSG00000015709	163899	ENSMUSP00000082154.3	712	Arnt2	aryl hydrocarbon receptor nuclear translocator 2	18406	13853	19076	16531	2.56877	2.17445	2.37018	2.25139	19005.6	15678.8	18046.3	16884.3	0.0101309	0.91227435105231802	0.984173	None	N
ENSMUSG00000015711	28403	ENSMUSP00000015855.7	454	Prune1	prune exopolyphosphatase	1048	1056	1349	1201	0.843995	0.956494	0.967204	0.943859	1082.14	1195.18	1276.18	1226.67	0.136809	0.25292140292785298	0.702839	None	N
ENSMUSG00000015714	8809	ENSMUSP00000015858.4	380	Cers2	ceramide synthase 2	2977	3220	3395	2707	7.73027	9.40398	7.84845	6.85946	3073.99	3644.4	3211.74	2764.86	-0.168229	0.121284545497192	0.530512	None	N
ENSMUSG00000015721	56034	ENSMUSP00000083524.5	1095	Nlrp5	NLR family%2C pyrin domain containing 5	0	0	1	0	0	0	0.000363428	0	0	0	0.946021	0	1.2894	0.79628459105855698			N
ENSMUSG00000015733	30739	ENSMUSP00000015877.7	286	Capza2	capping protein (actin filament) muscle Z-line%2C alpha 2	10473	8756	12365	11586	7.79335	7.32822	8.19172	8.41341	10814.2	9910.05	11697.6	11833.6	0.183136	1.5353082527662E-2	0.1713	None	N
ENSMUSG00000015745	7573	ENSMUSP00000015889.3	408	Plekho1	pleckstrin homology domain containing%2C family O member 1	1294	992	1544	1555	3.90849	3.36997	4.15193	4.58343	1336.16	1122.75	1460.66	1588.24	0.309471	1.7255543012436501E-2	0.18476	None	N
ENSMUSG00000015747	58635	ENSMUSP00000015891.5	570	Vps45	vacuolar protein sorting 45	1702	1544	1919	1837	0.663965	0.677443	0.666482	0.699327	1757.45	1747.5	1815.41	1876.26	0.0747597	0.45820149010365901	0.841716	None	N
ENSMUSG00000015748	25762	ENSMUSP00000015892.7	683	Prpf3	pre-mRNA processing factor 3	1331	990	1352	1327	1.18179	0.98864	1.06873	1.14979	1374.36	1120.48	1279.02	1355.36	0.0776773	0.55564344095837803	0.884391	None	N
ENSMUSG00000015749	18145	ENSMUSP00000128483.1	260	Anp32e	acidic (leucine-rich) nuclear phosphoprotein 32 family%2C member E	3937	3440	4071	3907	4.96308	4.87735	4.56893	4.80634	4065.26	3893.39	3851.25	3990.51	-0.0214901	0.82312345546843801	0.967367	None	N
ENSMUSG00000015750	4320	ENSMUSP00000015894.5	247	Aph1a	aph1 homolog A%2C gamma secretase subunit	1122	1151	1304	1356	5.94089	6.85448	6.14702	7.00655	1158.55	1302.7	1233.61	1384.98	0.0895243	0.47683153728106697	0.851855	None	N
ENSMUSG00000015755	50578	ENSMUSP00000121266.1	693	Tab2	TGF-beta activated kinase 1/MAP3K7 binding protein 2	4296	4040	4880	4346	1.94288	2.05496	1.96485	1.91803	4435.96	4572.47	4616.58	4438.89	0.00761261	0.93956401324863004	0.987926	None	N
ENSMUSG00000015757	30245	ENSMUSP00000015901.4	492	Ppil4	peptidylprolyl isomerase (cyclophilin)-like 4	1924	1810	2203	2046	1.4551	1.5396	1.48331	1.51001	1986.68	2048.56	2084.08	2089.73	0.0488381	0.59292480787511104	0.895372	None	N
ENSMUSG00000015759	12845	ENSMUSP00000015903.4	144	Cnih1	cornichon family AMPA receptor auxiliary protein 1	2230	1898	2365	2063	3.97112	3.80141	3.74945	3.58503	2302.65	2148.16	2237.34	2107.09	-0.0349849	0.707010512631017	0.936495	None	N
ENSMUSG00000015766	177632	ENSMUSP00000052776.6	821	Eps8	epidermal growth factor receptor pathway substrate 8	1788	1716	2103	1792	0.230244	0.24853	0.241095	0.225188	1846.25	1942.17	1989.48	1830.3	0.0122451	0.91362180226421696	0.984173	None	N
ENSMUSG00000015776	5416	ENSMUSP00000099963.3	140	Med22	mediator complex subunit 22	1134	1121	1204	1231	4.78936	5.32488	4.52708	5.0735	1170.94	1268.75	1139.01	1257.31	-0.025866	0.83648666969575103	0.969221	None	N
ENSMUSG00000015787	22477	ENSMUSP00000099964.1	332	Abo	ABO blood group (transferase A%2C alpha 1-3-N-acetylgalactosaminyltransferase%2C transferase B%2C alpha 1-3-galactosyltransferase)	0	0	1	2	0	0	0.000906008	0.00198619	0	0	0.946021	2.04275	2.90846	0.54919337715270999			N
ENSMUSG00000015790	3150	ENSMUSP00000015934.7	306	Surf1	surfeit gene 1	1668	1515	1897	1660	12.1123	12.3733	12.2639	11.7632	1722.34	1714.68	1794.6	1695.48	0.0222578	0.83011924878648602	0.967755	None	N
ENSMUSG00000015804	9048	ENSMUSP00000115882.1	178	Med28	mediator complex subunit 28	1878	1808	2164	2052	4.74773	5.14077	4.87052	5.06236	1939.18	2046.3	2047.19	2095.86	0.056076	0.57373410704501704	0.890398	None	N
ENSMUSG00000015806	16216	ENSMUSP00000015950.5	241	Qdpr	quinoid dihydropteridine reductase	7270	8102	8740	8065	10.2549	12.8538	10.9759	11.1017	7506.85	9169.85	8268.23	8237.38	-0.0147237	0.89203390238809899	0.980941	None	N
ENSMUSG00000015812	4259	ENSMUSP00000153349.1	45	Gnrh1	gonadotropin releasing hormone 1	55	47	39	68	0.295391	0.283905	0.186478	0.356393	56.7918	53.1946	36.8948	69.4534	-0.0516948	0.91511178453745801	0.984174	None	N
ENSMUSG00000015829	407961	ENSMUSP00000141553.1	1358	Tnr	tenascin R	9142	9306	12234	11471	0.512584	0.58685	0.610689	0.62764	9439.84	10532.5	11573.6	11716.2	0.221818	4.2283301301735696E-3	0.0707981	None	N
ENSMUSG00000015837	11462	ENSMUSP00000015981.5	404	Sqstm1	sequestosome 1	18086	16145	19716	17763	36.0931	36.2377	35.0291	34.5927	18675.2	18272.9	18651.8	18142.7	-0.00601521	0.92966489640298	0.987061	None	N
ENSMUSG00000015839	29129	ENSMUSP00000099733.4	597	Nfe2l2	nuclear factor%2C erythroid derived 2%2C like 2	913	885	785	754	0.716948	0.781628	0.548801	0.577795	942.745	1001.64	742.627	770.116	-0.362032	5.7003853639588402E-3	0.0893023	None	N
ENSMUSG00000015843	41240	ENSMUSP00000015987.3	463	Rxrg	retinoid X receptor gamma	231	260	248	149	0.128126	0.162195	0.122463	0.0806484	238.526	294.268	234.613	152.185	-0.459844	0.113952117912112	0.515402	None	N
ENSMUSG00000015846	86518	ENSMUSP00000076491.5	467	Rxra	retinoid X receptor alpha	2011	1775	1929	1882	0.531677	0.527806	0.454042	0.485558	2076.52	2008.95	1824.88	1922.23	-0.124943	0.26700587975217599	0.716147	None	N
ENSMUSG00000015850	11717	ENSMUSP00000113424.1	1036	Adamtsl4	ADAMTS-like 4	632	851	741	592	1.2338	1.86851	1.28787	1.1278	652.59	963.162	701.002	604.653	-0.306044	0.101209384387441	0.486464	None	N
ENSMUSG00000015852	12981	ENSMUSP00000088508.4	509	Fcrls	Fc receptor-like S%2C scavenger receptor	150	215	310	205	0.264317	0.426101	0.486322	0.352512	154.887	243.337	293.267	209.382	0.339015	0.227037341611807	0.67912	None	N
ENSMUSG00000015854	13193	ENSMUSP00000015998.6	352	Cd5l	CD5 antigen-like	0	0	0	0	0	0	0	0	0	0	0	0	0	1		None	N
ENSMUSG00000015869	23358	ENSMUSP00000101999.1	385	Prpsap1	phosphoribosyl pyrophosphate synthetase-associated protein 1	2471	2286	2787	2523	2.4198	2.51781	2.42981	2.41107	2551.5	2587.3	2636.56	2576.93	0.0209384	0.80862263336715501	0.963532	None	N
ENSMUSG00000015879	109910	ENSMUSP00000016023.7	942	Fam184b	family with sequence similarity 184%2C member B	433	428	610	555	0.0901142	0.100182	0.113022	0.112716	447.107	484.411	577.073	566.863	0.29723	1.9296962283710101E-2	0.196896	None	N
ENSMUSG00000015880	30628	ENSMUSP00000112871.1	1004	Ncapg	non-SMC condensin I complex%2C subunit G	17	5	10	25	0.0126962	0.00419985	0.00664893	0.01822	17.5538	5.659	9.46021	25.5344	0.577776	0.47220936714981798	0.850055	None	N
ENSMUSG00000015882	160435	ENSMUSP00000042677.6	315	Lcorl	ligand dependent nuclear receptor corepressor-like	575	345	628	467	0.0819807	0.0553226	0.0797133	0.0649749	593.733	390.471	594.101	476.982	0.121095	0.54859222360084403	0.882777	None	N
ENSMUSG00000015889	31465	ENSMUSP00000016033.7	611	Lta4h	leukotriene A4 hydrolase	1762	1873	2136	1857	1.28092	1.53141	1.38243	1.31738	1819.4	2119.86	2020.7	1896.69	-0.00740689	0.94634114462855901	0.988609	None	N
ENSMUSG00000015890	16696	ENSMUSP00000016034.2	426	Amdhd1	amidohydrolase domain containing 1	8	19	15	2	0.0109602	0.0292768	0.0182957	0.0026739	8.26063	21.5042	14.1903	2.04275	-0.866428	0.51641202724499302	0.868407	None	N
ENSMUSG00000015932	28005	ENSMUSP00000099461.3	165	Dstn	destrin	6297	5306	6482	6198	5.14329	4.87432	4.7135	4.9402	6502.15	6005.33	6132.11	6330.48	-0.00536777	0.94832637337675896	0.988901	None	N
ENSMUSG00000015937	62743	ENSMUSP00000016081.6	372	H2afy	H2A histone family%2C member Y	5487	5008	5868	5523	2.00038	2.05344	1.90456	1.96489	5665.76	5668.06	5551.25	5641.05	-0.0181535	0.81385996380064696	0.965014	None	N
ENSMUSG00000015942	40337	ENSMUSP00000120792.1	41	Gtf2ird2	GTF2I repeat domain containing 2	1091	940	1155	1091	0.618677	0.599524	0.583108	0.603739	1126.54	1063.89	1092.65	1114.32	0.010575	0.93656592742938904	0.987926	None	N
ENSMUSG00000015943	23122	ENSMUSP00000134765.1	137	Bola1	bolA-like 1 (E. coli)	307	304	323	318	0.303708	0.338245	0.284477	0.306994	317.002	344.067	305.565	324.797	-0.0684487	0.74134635713638797	0.949866	None	N
ENSMUSG00000015944	44633	ENSMUSP00000016088.8	329	Castor2	cytosolic arginine sensor for mTORC1 subunit 2	6555	6002	7924	7215	3.35938	3.45957	3.61542	3.60835	6768.56	6793.07	7496.27	7369.21	0.132468	7.5015704083930698E-2	0.423038	None	N
ENSMUSG00000015947	11061	ENSMUSP00000029748.3	404	Fcgr1	Fc receptor%2C IgG%2C high affinity I	95	133	196	147	0.196459	0.309343	0.360855	0.296655	98.095	150.529	185.42	150.142	0.436188	0.143846454915769	0.565876	None	N
ENSMUSG00000015950	9573	ENSMUSP00000138121.1	390	Ncf1	neutrophil cytosolic factor 1	82	87	106	86	0.195933	0.233805	0.225491	0.20053	84.6715	98.4666	100.278	87.8382	0.0406012	0.90062045455711803	0.982389	None	N
ENSMUSG00000015957	20084	ENSMUSP00000064333.2	354	Wnt11	wingless-type MMTV integration site family%2C member 11	66	56	47	64	0.0751686	0.0717332	0.0476561	0.0711308	68.1502	63.3808	44.463	65.3679	-0.261883	0.61287865406474795	0.904676	None	N
ENSMUSG00000015961	33550	ENSMUSP00000016105.8	456	Adss	adenylosuccinate synthetase%2C non muscle	4198	3663	4715	4511	2.86215	2.80884	2.86193	3.00129	4334.77	4145.79	4460.49	4607.42	0.0964282	0.22995931334596401	0.680242	None	N
ENSMUSG00000015962	23511	ENSMUSP00000016106.5	145	1700016C15Rik	RIKEN cDNA 1700016C15 gene	19	16	16	25	0.0184852	0.0175078	0.0138586	0.0237354	19.619	18.1088	15.1363	25.5344	0.105287	0.88932025881143295	0.980835	None	N
ENSMUSG00000015966	12762	ENSMUSP00000113686.1	499	Il17rb	interleukin 17 receptor B	10	7	0	8	0.0179235	0.0141111	0	0.0139926	10.3258	7.9226	0	8.17099	-1.17204	0.433270303314646	0.831762	None	N
ENSMUSG00000015968	451517	ENSMUSP00000107869.3	2166	Cacna1d	calcium channel%2C voltage-dependent%2C L type%2C alpha 1D subunit	4684	4585	6193	5235	0.237293	0.261245	0.279317	0.258804	4836.6	5189.31	5858.71	5346.89	0.160698	9.6904489192030804E-2	0.478461	None	N
ENSMUSG00000015970	31505	ENSMUSP00000065542.4	596	Chdh	choline dehydrogenase	546	619	483	359	0.39642	0.505468	0.312204	0.254357	563.788	700.585	456.928	366.673	-0.617015	2.0383706182635999E-3	0.0402326	None	N
ENSMUSG00000015971	28018	ENSMUSP00000153076.1	624	Actr8	ARP8 actin-related protein 8	2359	2070	2708	2430	1.9259	1.90071	1.96826	1.93596	2435.85	2342.83	2561.83	2481.94	0.0778321	0.402782712536423	0.813471	None	N
ENSMUSG00000015980	29992	ENSMUSP00000016124.8	523	Lrrc27	leucine rich repeat containing 27	567	486	676	659	0.432434	0.416882	0.458999	0.490465	585.472	550.055	639.51	673.086	0.20839	0.12720793071585401	0.53954	None	N
ENSMUSG00000015981	109670	ENSMUSP00000126638.1	370	Stk32c	serine/threonine kinase 32C	3208	2808	4011	3836	0.669097	0.658706	0.744793	0.780762	3312.51	3178.1	3794.49	3917.99	0.248635	2.69676165315891E-3	0.0500396	None	N
ENSMUSG00000015994	16929	ENSMUSP00000016138.9	377	Fnta	farnesyltransferase%2C CAAX box%2C alpha	2024	1813	2041	1928	2.73478	2.75517	2.45517	2.54217	2089.94	2051.95	1930.83	1969.21	-0.086904	0.42913301213555599	0.829848	None	N
ENSMUSG00000016018	59981	ENSMUSP00000022281.3	1040	Mtrex	Mtr4 exosome RNA helicase	2761	2618	3073	2938	1.05292	1.12289	1.04332	1.09337	2850.95	2963.05	2907.12	3000.8	0.023165	0.79539590429845497	0.960741	None	N
ENSMUSG00000016024	26360	ENSMUSP00000016168.2	481	Lbp	lipopolysaccharide binding protein	3739	3815	132	190	3.24454	3.72333	0.101976	0.160893	3860.81	4317.82	124.875	194.061	-4.68132	9.1402103808665503E-28	2.69941e-25	Down	Y
ENSMUSG00000016028	134849	ENSMUSP00000016172.7	3034	Celsr1	cadherin%2C EGF LAG seven-pass G-type receptor 1	846	703	844	714	0.143504	0.134119	0.127457	0.118189	873.562	795.656	798.442	729.261	-0.127896	0.34471634665287298	0.77594	None	N
ENSMUSG00000016087	120658	ENSMUSP00000016231.6	452	Fli1	Friend leukemia integration 1	129	116	160	154	0.0244555	0.0247334	0.0270044	0.02849	133.203	131.289	151.363	157.292	0.222475	0.41633908174288098	0.82227	None	N
ENSMUSG00000016128	196327	ENSMUSP00000116705.1	129	Stard13	StAR-related lipid transfer (START) domain containing 13	1430	1361	1315	1280	0.166609	0.178345	0.136401	0.145532	1476.59	1540.38	1244.02	1307.36	-0.24183	4.1200610935510702E-2	0.30711	None	N
ENSMUSG00000016150	901261	ENSMUSP00000016294.7	2731	Tenm1	teneurin transmembrane protein 1	1138	1114	1324	1039	0.0288825	0.0317993	0.0299163	0.0257332	1175.07	1260.83	1252.53	1061.21	-0.0736809	0.62435084655771	0.908085	None	N
ENSMUSG00000016179	23953	ENSMUSP00000016323.4	477	Camk1g	calcium/calmodulin-dependent protein kinase I gamma	1495	1137	1510	1234	1.42766	1.22119	1.28377	1.14996	1543.71	1286.86	1428.49	1260.38	-0.0743303	0.57653067082590004	0.890596	None	N
ENSMUSG00000016181	39169	ENSMUSP00000082691.1	768	Diexf	digestive organ expansion factor homolog (zebrafish)	1226	1045	1470	1301	0.715963	0.686367	0.764267	0.741418	1265.94	1182.73	1390.65	1328.81	0.151134	0.161423861191416	0.593587	None	N
ENSMUSG00000016194	42442	ENSMUSP00000125620.1	292	Hsd11b1	hydroxysteroid 11-beta dehydrogenase 1	0	0	0	0	0	0	0	0	0	0	0	0		NA			N
ENSMUSG00000016200	144543	ENSMUSP00000151129.1	838	Syt14	synaptotagmin XIV	1192	1048	1562	1338	0.188635	0.186529	0.220067	0.206627	1230.83	1186.13	1477.69	1366.6	0.234926	6.6344894170882296E-2	0.39882	None	N
ENSMUSG00000016206	4265	ENSMUSP00000035687.6	336	H2-M3	histocompatibility 2%2C M region locus 3	33	71	63	57	0.176985	0.428274	0.30081	0.298321	34.0751	80.3578	59.5993	58.2183	0.046176	0.92780684524602097	0.986701	None	N
ENSMUSG00000016239	33989	ENSMUSP00000016383.3	753	Lonrf3	LON peptidase N-terminal domain and ring finger 3	300	333	446	336	0.201895	0.252051	0.267219	0.220663	309.774	376.89	421.926	343.182	0.157413	0.49709169939383502	0.861418	None	N
ENSMUSG00000016252	3034	ENSMUSP00000016396.7	52	Atp5e	ATP synthase%2C H+ transporting%2C mitochondrial F1 complex%2C epsilon subunit	1571	1618	1799	1946	11.8441	13.7197	12.075	14.3171	1622.18	1831.25	1701.89	1987.59	0.0954053	0.54968443378701204	0.882777	None	N
ENSMUSG00000016253	11699	ENSMUSP00000104703.1	591	Nelfcd	negative elongation factor complex member C/D%2C Th1l	1623	1428	1789	1583	3.17331	3.14023	3.1141	3.02037	1675.88	1616.21	1692.43	1616.84	0.00750417	0.94333438977606598	0.988556	None	N
ENSMUSG00000016255	7188	ENSMUSP00000016399.5	451	Tubb1	tubulin%2C beta 1 class VI	1	1	1	1	0.00318225	0.00357911	0.0028331	0.00310542	1.03258	1.1318	0.946021	1.02137	-0.137477	0.96592528505938402		None	N
ENSMUSG00000016256	11547	ENSMUSP00000016400.8	306	Ctsz	cathepsin Z	1717	1677	1399	1421	3.40129	3.73634	2.46728	2.74696	1772.94	1898.03	1323.48	1451.37	-0.403836	6.9678858144556899E-5	0.00234934	None	N
ENSMUSG00000016257	8015	ENSMUSP00000016401.8	195	Prelid3b	PRELI domain containing 3B	1543	1367	1697	1634	4.40357	4.38781	4.3117	4.55068	1593.27	1547.17	1605.4	1668.93	0.0599806	0.56676941908327205	0.887808	None	N
ENSMUSG00000016262	11269	ENSMUSP00000116176.1	377	Sertad4	SERTA domain containing 4	761	686	995	945	1.54469	1.56611	1.79808	1.87187	785.793	776.415	941.291	965.199	0.287096	6.6911616063161901E-3	0.0992657	None	N
ENSMUSG00000016283	2702	ENSMUSP00000016427.4	304	H2-M2	histocompatibility 2%2C M region locus 2	2	1	0	0	0.0169312	0.00952132	0	0	2.06516	1.1318	0	0	-3.14524	0.51732369021700297			N
ENSMUSG00000016308	10323	ENSMUSP00000016452.7	152	Ube2a	ubiquitin-conjugating enzyme E2A	1778	1451	1698	1652	3.93975	3.61613	3.34967	3.57217	1835.93	1642.24	1606.34	1687.31	-0.0791802	0.46806050925225001	0.847343	None	N
ENSMUSG00000016319	3157	ENSMUSP00000016463.3	298	Slc25a5	solute carrier family 25 (mitochondrial carrier%2C adenine nucleotide translocator)%2C member 5	7222	6874	7487	7074	52.327	56.0167	48.2952	50.0171	7457.29	7780	7082.86	7225.2	-0.0907409	0.27963464005161898	0.725874	None	N
ENSMUSG00000016327	20586	ENSMUSP00000016471.2	356	Atp1b4	ATPase%2C (Na+)/K+ transporting%2C beta 4 polypeptide	1	0	1	0	0.00111114	0	0.000989233	0	1.03258	0	0.946021	0	-0.134079	0.97856917038361801		None	N
ENSMUSG00000016344	1525	ENSMUSP00000016488.6	115	Ppdpf	pancreatic progenitor cell differentiation and proliferation factor	1336	1221	1568	1414	20.0391	20.5982	20.9386	20.697	1379.53	1381.93	1483.36	1444.22	0.0843612	0.48291481288405602	0.854841	None	N
ENSMUSG00000016346	59722	ENSMUSP00000016491.7	759	Kcnq2	potassium voltage-gated channel%2C subfamily Q%2C member 2	30958	26330	37849	34077	11.8572	11.3422	12.906	12.7366	31966.6	29800.3	35806	34805.4	0.193039	4.0260300735657801E-3	0.068016	None	N
ENSMUSG00000016349	9362	ENSMUSP00000054556.7	463	Eef1a2	eukaryotic translation elongation factor 1 alpha 2	33003	28825	39406	34296	80.6357	79.2106	85.7165	81.7717	34078.2	32624.2	37278.9	35029	0.116417	9.3177306306507598E-2	0.469953	None	N
ENSMUSG00000016356	31829	ENSMUSP00000153871.1	1320	Col20a1	collagen%2C type XX%2C alpha 1	871	845	1018	1115	0.625947	0.682993	0.651321	0.781952	899.376	956.371	963.05	1138.83	0.179479	0.214894154036054	0.665846	None	N
ENSMUSG00000016382	89529	ENSMUSP00000109693.3	630	Pls3	plastin 3 (T-isoform)	7727	6546	8809	8008	1.97419	1.88103	2.0037	1.99659	7978.74	7408.77	8333.5	8179.16	0.101721	0.20121921897620201	0.649407	None	N
ENSMUSG00000016386	175088	ENSMUSP00000106692.1	294	Mpped2	metallophosphoesterase domain containing 2	1168	1003	1490	1401	0.152591	0.147376	0.173301	0.178612	1206.05	1135.2	1409.57	1430.95	0.278504	1.0375786599642899E-2	0.132803	None	N
ENSMUSG00000016409	23952	ENSMUSP00000016553.4	415	Nkap	NFKB activating protein	688	659	822	807	0.657036	0.707826	0.698877	0.752073	710.414	745.857	777.63	824.249	0.137526	0.31085709057810401	0.750348	None	N
ENSMUSG00000016427	3576	ENSMUSP00000016571.7	70	Ndufa1	NADH:ubiquinone oxidoreductase subunit A1	1265	1364	1199	1122	8.09162	9.81295	6.82798	7.00363	1306.21	1543.78	1134.28	1145.98	-0.321244	1.14279311973243E-2	0.141172	None	N
ENSMUSG00000016458	47088	ENSMUSP00000117891.1	517	Wt1	Wilms tumor 1 homolog	4	1	0	1	0.00194309	0.000546352	0	0.000474043	4.13032	1.1318	0	1.02137	-2.41416	0.30133848222820497			N
ENSMUSG00000016477	79489	ENSMUSP00000100012.3	457	E2f3	E2F transcription factor 3	1567	1426	1948	1761	0.450925	0.461525	0.49906	0.494516	1618.05	1613.95	1842.85	1798.64	0.172155	0.12065530122514199	0.529167	None	N
ENSMUSG00000016481	34205	ENSMUSP00000142309.1	429	Cr1l	complement component (3b/4b) receptor 1-like	953	796	994	843	0.637303	0.598696	0.59179	0.550131	984.048	900.913	940.345	861.018	-0.0655319	0.60532242782241097	0.901455	None	N
ENSMUSG00000016487	143539	ENSMUSP00000016631.7	969	Ppfibp1	PTPRF interacting protein%2C binding protein 1 (liprin beta 1)	1675	1571	1671	1374	0.266924	0.281572	0.23707	0.213671	1729.57	1778.06	1580.8	1403.37	-0.232727	4.0493769190268702E-2	0.305052	None	N
ENSMUSG00000016493	55424	ENSMUSP00000123931.1	365	Cd46	CD46 antigen%2C complement regulatory protein	2183	1996	2521	2533	0.900946	0.9265	0.926287	1.02015	2254.12	2259.07	2384.92	2587.14	0.139485	0.13178292147908	0.547321	None	N
ENSMUSG00000016494	22461	ENSMUSP00000016638.2	382	Cd34	CD34 antigen	2210	1781	2710	2544	2.25064	2.03994	2.45703	2.52823	2282	2015.74	2563.72	2598.38	0.264056	2.5945636728475201E-2	0.235978	None	N
ENSMUSG00000016495	18792	ENSMUSP00000120466.1	147	Plgrkt	plasminogen receptor%2C C-terminal lysine transmembrane protein	1202	1179	1399	1294	1.4631	1.61407	1.51606	1.53706	1241.16	1334.39	1323.48	1321.66	0.0388078	0.72558111402811298	0.943832	None	N
ENSMUSG00000016496	20641	ENSMUSP00000016640.7	290	Cd274	CD274 antigen	151	147	113	100	0.167336	0.183218	0.111485	0.108143	155.919	166.375	106.9	102.137	-0.624093	5.4501606565222703E-2	0.358282	None	N
ENSMUSG00000016498	60239	ENSMUSP00000108195.2	247	Pdcd1lg2	programmed cell death 1 ligand 2	8	11	11	8	0.00303777	0.00469783	0.00371865	0.00296442	8.26063	12.4498	10.4062	8.17099	-0.153615	0.89548986192735602	0.982216	None	N
ENSMUSG00000016503	6958	ENSMUSP00000119607.1	364	Gtf3a	general transcription factor III A	297	228	334	288	0.976371	0.843011	0.977536	0.923924	306.676	258.051	315.971	294.156	0.11091	0.61438939253040603	0.905319	None	N
ENSMUSG00000016510	12228	ENSMUSP00000063398.3	276	Mtif3	mitochondrial translational initiation factor 3	673	425	623	742	1.25893	0.894162	1.03754	1.35449	694.926	481.015	589.371	757.86	0.194433	0.31979364356796203	0.756575	None	N
ENSMUSG00000016520	59932	ENSMUSP00000016664.7	687	Lnx2	ligand of numb-protein X 2	316	276	338	274	0.120607	0.118477	0.114849	0.102052	326.295	312.377	319.755	279.857	-0.0907277	0.67606198354145097	0.926283	None	N
ENSMUSG00000016524	7460	ENSMUSP00000139406.1	176	Il19	interleukin 19	0	0	0	0	0	0	0	0	0	0	0	0		NA			N
ENSMUSG00000016526	10886	ENSMUSP00000016670.7	586	Dyrk3	dual-specificity tyrosine-(Y)-phosphorylation regulated kinase 3	657	506	657	577	1.38051	1.19582	1.22904	1.18314	678.404	572.691	621.536	589.333	-0.0475905	0.79666520865663704	0.960942	None	N
ENSMUSG00000016528	44127	ENSMUSP00000016672.4	386	Mapkapk2	MAP kinase-activated protein kinase 2	1548	1492	1582	1509	0.802434	0.869855	0.730084	0.763331	1598.43	1688.65	1496.61	1541.25	-0.113647	0.32636798442729098	0.76336	None	N
ENSMUSG00000016529	5130	ENSMUSP00000016673.5	178	Il10	interleukin 10	3	2	7	2	0.0133766	0.0100299	0.0277876	0.00870243	3.09774	2.2636	6.62215	2.04275	0.694474	0.70529829997939597		None	N
ENSMUSG00000016534	55098	ENSMUSP00000074448.5	416	Lamp2	lysosomal-associated membrane protein 2	5638	4988	4145	3515	2.34063	2.32902	1.532	1.42403	5821.68	5645.42	3921.26	3590.13	-0.610236	1.12692483224943E-11	1.01538e-09	None	N
ENSMUSG00000016541	126968	ENSMUSP00000132450.1	475	Atxn10	ataxin 10	9782	8334	10907	9833	1.76228	1.68866	1.74937	1.7287	10100.7	9432.43	10318.3	10043.2	0.0598487	0.41682968195370601	0.82227	None	N
ENSMUSG00000016552	16201	ENSMUSP00000016696.6	665	Foxred2	FAD-dependent oxidoreductase domain containing 2	955	935	1230	1209	1.34835	1.48475	1.54609	1.66576	986.113	1058.23	1163.61	1234.84	0.230603	6.4784584588500393E-2	0.393594	None	N
ENSMUSG00000016554	11816	ENSMUSP00000098053.4	548	Eif3d	eukaryotic translation initiation factor 3%2C subunit D	2855	2504	3192	3059	5.52686	5.45188	5.50127	5.77879	2948.01	2834.03	3019.7	3124.38	0.0874054	0.31876297228450601	0.755818	None	N
ENSMUSG00000016559	6051	ENSMUSP00000102062.1	136	H3f3b	H3 histone%2C family 3B	7279	6785	8083	8148	27.5161	28.8473	27.2029	30.0574	7516.14	7679.27	7646.69	8322.16	0.0715614	0.36330746941377701	0.78858	None	N
ENSMUSG00000016619	19553	ENSMUSP00000131457.2	466	Nup50	nucleoporin 50	2077	1807	2326	2214	2.42977	2.37754	2.42252	2.52751	2144.67	2045.16	2200.45	2261.32	0.0904674	0.346998626514674	0.777347	None	N
ENSMUSG00000016624	70669	ENSMUSP00000125355.1	487	Phf21b	PHD finger protein 21B	610	512	719	617	0.197444	0.18639	0.207191	0.194888	629.873	579.482	680.189	630.188	0.115566	0.40316518802575602	0.813471	None	N
ENSMUSG00000016626	31113	ENSMUSP00000081819.2	993	Nlrp14	NLR family%2C pyrin domain containing 14	0	0	0	0	0	0	0	0	0	0	0	0	0	1		None	N
ENSMUSG00000016637	14645	ENSMUSP00000016781.6	186	Ift27	intraflagellar transport 27	671	703	774	726	1.04804	1.23495	1.07627	1.10656	692.861	795.656	732.221	741.518	-0.0136225	0.91557856678975702	0.984295	None	N
ENSMUSG00000016664	89000	ENSMUSP00000131504.1	486	Pacsin2	protein kinase C and casein kinase substrate in neurons 2	3410	3107	3304	3250	0.876409	0.898119	0.755998	0.81512	3521.09	3516.5	3125.65	3319.47	-0.127006	0.163916407625261	0.597785	None	N
ENSMUSG00000016756	149974	ENSMUSP00000153248.1	432	Cmah	cytidine monophospho-N-acetylneuraminic acid hydroxylase	13	21	14	17	0.00198276	0.00360235	0.001901	0.00253024	13.4235	23.7678	13.2443	17.3634	-0.2794	0.74811671438892902	0.951724	None	N
ENSMUSG00000016757	20068	ENSMUSP00000016901.3	639	Ttll12	tubulin tyrosine ligase-like family%2C member 12	837	703	848	687	0.954034	0.901226	0.860523	0.764154	864.269	795.656	802.226	701.684	-0.142267	0.31285374652890902	0.752188	None	N
ENSMUSG00000016758	17773	ENSMUSP00000016902.3	150	Bik	BCL2-interacting killer	0	3	3	0	0	0.00434253	0.00343741	0	0	3.3954	2.83806	0	-0.219411	0.91551556047065696		None	N
ENSMUSG00000016763	120023	ENSMUSP00000044835.5	907	Scube1	signal peptide%2C CUB domain%2C EGF-like 1	1307	1014	1421	1406	0.249089	0.217348	0.241102	0.261486	1349.58	1147.65	1344.3	1436.05	0.154857	0.68719846799958795	0.929791	None	N
ENSMUSG00000016831	17256	ENSMUSP00000022766.6	619	Tox4	TOX high mobility group box family member 4	2685	2251	2807	2680	3.55915	3.35597	3.31263	3.46675	2772.47	2547.68	2655.48	2737.28	0.0192583	0.84770950806868695	0.97184	None	N
ENSMUSG00000016833	5845	ENSMUSP00000016977.8	143	Mrps18c	mitochondrial ribosomal protein S18C	245	246	323	310	0.958792	1.08276	1.12535	1.18387	252.982	278.423	305.565	316.626	0.228069	0.238344125128652	0.688694	None	N
ENSMUSG00000016918	168916	ENSMUSP00000137523.1	870	Sulf1	sulfatase 1	3939	4115	395	250	0.533406	0.626732	0.0476208	0.0330368	4067.33	4657.36	373.678	255.344	-3.79159	1.1191286982254399E-116	4.46197e-113	Down	Y
ENSMUSG00000016921	5594	ENSMUSP00000119065.1	339	Srsf6	serine/arginine-rich splicing factor 6	6624	6016	7383	6696	27.0857	27.6674	26.877	26.7191	6839.8	6808.91	6984.48	6839.12	0.0183885	0.811968458787937	0.964397	None	N
ENSMUSG00000016933	44461	ENSMUSP00000099404.1	1302	Plcg1	phospholipase C%2C gamma 1	355	480	585	412	0.182638	0.277744	0.267946	0.206846	366.566	543.264	553.422	420.806	0.100862	0.62753857852074701	0.909878	None	N
ENSMUSG00000016940	11147	ENSMUSP00000099324.3	263	Kctd2	potassium channel tetramerisation domain containing 2	2452	2106	2453	2322	5.03159	4.86052	4.48136	4.64978	2531.88	2383.57	2320.59	2371.63	-0.0673167	0.47676166346714199	0.851826	None	N
ENSMUSG00000016942	28968	ENSMUSP00000017086.3	811	Tmprss6	transmembrane serine protease 6	22	14	42	14	0.0173719	0.0124335	0.0295258	0.0107879	22.7167	15.8452	39.7329	14.2992	0.489815	0.34264950043803599	0.7738	None	N
ENSMUSG00000016946	25752	ENSMUSP00000017090.5	234	Kctd5	potassium channel tetramerisation domain containing 5	1077	1062	1298	1014	0.956637	1.06095	1.02644	0.878932	1112.09	1201.97	1227.94	1035.67	-0.03097	0.80801127908132098	0.963091	None	N
ENSMUSG00000016982	7541	ENSMUSP00000113688.1	469	Pom121l2	POM121 membrane glycoprotein-like 2 (rat)	1	1	1	1	0.00303329	0.00341157	0.00270048	0.00296005	1.03258	1.1318	0.946021	1.02137	-0.137512	0.97216911089290203		None	N
ENSMUSG00000016984	15120	ENSMUSP00000075957.6	877	Etaa1	Ewing tumor-associated antigen 1	381	242	367	416	0.576389	0.411762	0.494293	0.614143	393.413	273.896	347.19	424.892	0.208129	0.34126533451452301	0.771966	None	N
ENSMUSG00000016995	15768	ENSMUSP00000099393.1	624	Matn4	matrilin 4	730	620	707	807	1.05898	1.01157	0.913089	1.14242	753.783	701.716	668.837	824.249	0.0358355	0.81868151125004895	0.965766	None	N
ENSMUSG00000016998	2508	ENSMUSP00000017142.2	113	Svs4	seminal vesicle secretory protein 4	0	0	0	0	0	0	0	0	0	0	0	0		NA			N
ENSMUSG00000017000	1703	ENSMUSP00000017144.2	99	Svs6	seminal vesicle secretory protein 6	0	0	0	0	0	0	0	0	0	0	0	0		NA			N
ENSMUSG00000017002	35026	ENSMUSP00000129629.1	34	Slpi	secretory leukocyte peptidase inhibitor	124	143	160	127	0.0809793	0.105034	0.0930251	0.0809359	128.04	161.847	151.363	129.715	-0.0428921	0.89779962362739896	0.982389	None	N
ENSMUSG00000017003	2233	ENSMUSP00000104995.1	264	Svs3a	seminal vesicle secretory protein 3A	1	0	0	0	0.0102436	0	0	0	1.03258	0	0	0	-1.56071	0.75465073661605597			N
ENSMUSG00000017004	1657	ENSMUSP00000017148.7	122	Svs5	seminal vesicle secretory protein 5	0	0	0	0	0	0	0	0	0	0	0	0		NA			N
ENSMUSG00000017007	12308	ENSMUSP00000017151.1	515	Rbpjl	recombination signal binding protein for immunoglobulin kappa J region-like	168	133	117	120	0.312223	0.278001	0.193584	0.217632	173.473	150.529	110.684	122.565	-0.475557	9.4007678041749601E-2	0.471309	None	N
ENSMUSG00000017009	19641	ENSMUSP00000017153.3	198	Sdc4	syndecan 4	2196	2412	2515	2148	2.55747	3.15934	2.60762	2.44117	2267.54	2729.9	2379.24	2193.91	-0.127424	0.26421761916840902	0.714315	None	N
ENSMUSG00000017049	4267	ENSMUSP00000069249.1	223	Ccdc70	coiled-coil domain containing 70	0	0	0	0	0	0	0	0	0	0	0	0		NA			N
ENSMUSG00000017057	59150	ENSMUSP00000033418.7	424	Il13ra1	interleukin 13 receptor%2C alpha 1	258	238	254	220	0.0997718	0.103515	0.0874479	0.0830226	266.405	269.369	240.289	224.702	-0.203918	0.29892343313876202	0.742213	None	N
ENSMUSG00000017064	9128	ENSMUSP00000017208.4	230	Prl5a1	prolactin family 5%2C subfamily a%2C member 1	0	0	0	0	0	0	0	0	0	0	0	0		NA			N
ENSMUSG00000017119	29803	ENSMUSP00000099388.1	988	Nbr1	NBR1%2C autophagy cargo receptor	8341	7505	9609	8723	6.40178	6.47848	6.56582	6.53332	8612.74	8494.16	9090.32	8909.45	0.0734004	0.345871207957341	0.776422	None	N
ENSMUSG00000017132	116574	ENSMUSP00000097756.4	460	Cyth1	cytohesin 1	8221	7503	9987	8509	1.61312	1.65583	1.74463	1.62931	8488.83	8491.9	9447.92	8690.87	0.0952751	0.198739212394067	0.647207	None	N
ENSMUSG00000017144	18674	ENSMUSP00000017288.2	244	Rnd3	Rho family GTPase 3	440	453	380	390	0.538962	0.624085	0.414397	0.466182	454.335	512.706	359.488	398.336	-0.351557	2.43794110044145E-2	0.226972	None	N
ENSMUSG00000017146	63192	ENSMUSP00000017290.4	1812	Brca1	breast cancer 1%2C early onset	112	58	65	66	0.0405414	0.0236129	0.020947	0.0233136	115.649	65.6444	61.4914	67.4107	-0.496961	0.135430682605687	0.554118	None	N
ENSMUSG00000017165	2590	ENSMUSP00000017309.1	101	Gast	gastrin	0	0	1	0	0	0	0.00786268	0	0	0	0.946021	0	1.29839	0.58881778273514696	0.894811	None	N
ENSMUSG00000017167	20202	ENSMUSP00000099398.3	1385	Cntnap1	contactin associated protein-like 1	14142	12098	16658	14931	16.0125	15.4064	16.7919	16.4977	14602.7	13692.5	15758.8	15250.1	0.132096	0.12921327119068199	0.542859	None	N
ENSMUSG00000017176	19488	ENSMUSP00000103021.1	261	Nt5c3b	5'-nucleotidase%2C cytosolic IIIB	2129	1776	2224	2204	2.49891	2.34454	2.32401	2.52448	2198.36	2010.08	2103.95	2251.11	0.0489417	0.633657365991669	0.912253	None	N
ENSMUSG00000017188	1147	ENSMUSP00000017332.3	108	Coa3	cytochrome C oxidase assembly factor 3	1768	1505	1779	1867	35.2583	33.7564	31.5852	36.3337	1825.6	1703.36	1682.97	1906.91	0.0242671	0.84857755046328098	0.971939	None	N
ENSMUSG00000017195	7569	ENSMUSP00000079822.6	253	Zpbp2	zona pellucida binding protein 2	2	4	1	3	0.00604413	0.0135958	0.00269049	0.0088473	2.06516	4.5272	0.946021	3.06412	-0.720448	0.68765570334724102		None	N
ENSMUSG00000017204	13358	ENSMUSP00000017348.2	446	Gsdma	gasdermin A	0	1	0	0	0	0.00192593	0	0	0	1.1318	0	0	-1.62755	0.74427591814983296			N
ENSMUSG00000017210	24845	ENSMUSP00000017354.6	987	Med24	mediator complex subunit 24	6906	6064	8072	7095	6.35814	6.27918	6.61626	6.37443	7130.99	6863.24	7636.28	7246.65	0.0888259	0.25526970069614802	0.705477	None	N
ENSMUSG00000017211	11206	ENSMUSP00000091470.3	443	Gsdma2	gasdermin A2	1	0	4	0	0.00204123	0	0.00726909	0	1.03258	0	3.78409	0	1.82935	0.70530032691308198			N
ENSMUSG00000017221	13426	ENSMUSP00000017365.8	530	Psmd3	proteasome (prosome%2C macropain) 26S subunit%2C non-ATPase%2C 3	5654	5032	6314	6110	9.63278	9.64221	9.57698	10.1583	5838.2	5695.22	5973.18	6240.6	0.082572	0.29569521287353401	0.74008	None	N
ENSMUSG00000017264	23973	ENSMUSP00000017408.7	887	Exosc10	exosome component 10	2887	2614	3051	2889	2.75465	2.80521	2.59173	2.69001	2981.06	2958.53	2886.31	2950.75	-0.0252091	0.76139207821197596	0.954421	None	N
ENSMUSG00000017286	122739	ENSMUSP00000131174.1	279	Glod4	glyoxalase domain containing 4	2672	2436	3127	2551	0.497962	0.510596	0.518819	0.463934	2759.05	2757.07	2958.21	2605.53	0.0126898	0.89286956530387696	0.980941	None	N
ENSMUSG00000017288	133422	ENSMUSP00000061317.4	832	Vps53	VPS53 GARP complex subunit	2472	2386	2944	2601	0.423803	0.460072	0.449346	0.435152	2552.54	2700.48	2785.09	2656.59	0.0512187	0.57355415200422	0.890398	None	N
ENSMUSG00000017291	78654	ENSMUSP00000055470.7	1001	Taok1	TAO kinase 1	332	499	704	401	0.0965517	0.163216	0.182273	0.113802	342.816	564.768	665.999	409.571	0.245498	0.63078129672991901	0.91104	None	N
ENSMUSG00000017299	22625	ENSMUSP00000017443.7	328	Dnttip1	deoxynucleotidyltransferase%2C terminal%2C interacting protein 1	1567	1519	1761	1662	1.58425	1.72724	1.58504	1.63972	1618.05	1719.21	1665.94	1697.52	0.0114935	0.908184218663178	0.983681	None	N
ENSMUSG00000017300	2807	ENSMUSP00000099384.4	160	Tnnc2	troponin C2%2C fast	0	0	0	0	0	0	0	0	0	0	0	0	0	1		None	N
ENSMUSG00000017307	12118	ENSMUSP00000133718.1	113	Acot8	acyl-CoA thioesterase 8	697	651	726	689	1.31566	1.38208	1.22005	1.26916	719.708	736.802	686.811	703.727	-0.0668518	0.63861293554366805	0.913771	None	N
ENSMUSG00000017309	14112	ENSMUSP00000017453.5	287	Cd300lg	CD300 molecule like family member G	23	19	4	0	0.0372805	0.0346376	0.00577221	0	23.7493	21.5042	3.78409	0	-3.55456	7.7725238866573404E-3	0.110478	None	N
ENSMUSG00000017310	3953	ENSMUSP00000017454.7	159	Spint4	serine protease inhibitor%2C Kunitz type 4	0	0	0	0	0	0	0	0	0	0	0	0		NA			N
ENSMUSG00000017311	1157	ENSMUSP00000017455.8	98	Pyy	peptide YY	0	0	0	0	0	0	0	0	0	0	0	0		NA			N
ENSMUSG00000017314	31501	ENSMUSP00000017458.3	552	Mpp2	membrane protein%2C palmitoylated 2 (MAGUK p55 subfamily member 2)	9866	7941	10777	9546	7.16406	6.48535	6.96697	6.76434	10187.4	8987.63	10195.3	9750.04	0.0567126	0.48940923868145703	0.856856	None	N
ENSMUSG00000017316	1390	ENSMUSP00000017460.5	100	Ppy	pancreatic polypeptide	0	0	0	0	0	0	0	0	0	0	0	0		NA			N
ENSMUSG00000017344	3234	ENSMUSP00000017488.4	478	Vtn	vitronectin	2204	3003	2450	2382	15.5889	23.889	15.4275	16.4411	2275.8	3398.8	2317.75	2432.91	-0.255914	6.6885717888738802E-2	0.40058	None	N
ENSMUSG00000017376	130206	ENSMUSP00000119345.1	527	Nlk	nemo like kinase	3239	2571	3761	3540	0.569014	0.507988	0.588224	0.606877	3344.52	2909.86	3557.99	3615.66	0.197433	3.4173054324879999E-2	0.275945	None	N
ENSMUSG00000017386	7091	ENSMUSP00000017530.3	470	Traf4	TNF receptor associated factor 4	594	614	551	478	1.91612	2.22763	1.58239	1.5047	613.352	694.926	521.258	488.217	-0.373303	2.67988058468576E-2	0.240105	None	N
ENSMUSG00000017390	4814	ENSMUSP00000017534.8	363	Aldoc	aldolase C%2C fructose-bisphosphate	26950	25788	29089	29694	128.055	137.814	123.053	137.686	27828	29186.9	27518.8	30328.7	0.0209074	0.80856353995052599	0.963532	None	N
ENSMUSG00000017400	16840	ENSMUSP00000017544.2	408	Stac2	SH3 and cysteine rich domain 2	3304	3062	4958	4528	4.48787	4.67784	5.99563	6.00195	3411.64	3465.57	4690.37	4624.78	0.437759	0.47761435148032799	0.851999	None	N
ENSMUSG00000017404	3783	ENSMUSP00000103181.1	194	Rpl19	ribosomal protein L19	8580	8129	9634	9219	51.8792	55.282	51.861	54.3971	8859.53	9200.41	9113.97	9416.05	0.0370882	0.65028662898599998	0.917524	None	N
ENSMUSG00000017405	10570	ENSMUSP00000017549.6	698	Nek8	NIMA (never in mitosis gene a)-related expressed kinase 8	303	244	165	216	0.655708	0.593878	0.317892	0.456149	312.871	276.159	156.094	220.617	-0.64689	1.2012482731883999E-2	0.146124	None	N
ENSMUSG00000017412	248512	ENSMUSP00000077438.6	519	Cacnb4	calcium channel%2C voltage-dependent%2C beta 4 subunit	6852	5603	8501	7931	0.630685	0.580037	0.696616	0.712375	7075.23	6341.48	8042.13	8100.52	0.266696	3.5760460507329602E-3	0.0623287	None	N
ENSMUSG00000017417	63207	ENSMUSP00000017561.8	500	Plxdc1	plexin domain containing 1	1100	975	1429	1525	0.39808	0.396846	0.460402	0.538558	1135.84	1103.51	1351.86	1557.6	0.377274	5.6856599292183802E-3	0.0891592	None	N
ENSMUSG00000017418	33062	ENSMUSP00000017562.6	171	Arl5b	ADP-ribosylation factor-like 5B	1128	1050	1304	1135	0.78041	0.817039	0.803191	0.766293	1164.75	1188.39	1233.61	1159.26	0.0244583	0.83604435001497801	0.969177	None	N
ENSMUSG00000017421	22455	ENSMUSP00000136727.1	464	Zfp207	zinc finger protein 207	7529	6681	8689	7511	7.6695	7.6544	7.88002	7.46643	7774.29	7561.56	8219.98	7671.54	0.0513855	0.51397225352631304	0.866564	None	N
ENSMUSG00000017428	44634	ENSMUSP00000017572.7	422	Psmd11	proteasome (prosome%2C macropain) 26S subunit%2C non-ATPase%2C 11	2540	2309	2570	2689	1.3017	1.33089	1.17257	1.34479	2622.75	2613.33	2431.27	2746.48	-0.0164264	0.87238703125028105	0.976004	None	N
ENSMUSG00000017446	21761	ENSMUSP00000017590.2	281	C1qtnf1	C1q and tumor necrosis factor related protein 1	241	258	175	88	0.253327	0.305017	0.163768	0.0902676	248.852	292.005	165.554	89.8809	-1.07976	1.68491331343565E-3	0.0343619	Down	Y
ENSMUSG00000017453	13482	ENSMUSP00000017597.4	390	Pipox	pipecolic acid oxidase	98	143	128	127	0.16627	0.272875	0.193342	0.21027	101.193	161.847	121.091	129.715	-0.0644692	0.78135851553661895	0.959247	None	N
ENSMUSG00000017466	54672	ENSMUSP00000017610.3	220	Timp2	tissue inhibitor of metalloproteinase 2	20073	15854	16164	12124	8.39827	7.4603	6.0208	4.95004	20727	17943.6	15291.5	12383.1	-0.482641	2.3485655264575599E-6	0.000107014	None	N
ENSMUSG00000017478	40752	ENSMUSP00000017622.5	972	Zc3h18	zinc finger CCCH-type containing 18	0	0	0	0	0	0	0	0	0	0	0	0		NA			N
ENSMUSG00000017485	70284	ENSMUSP00000017629.4	1612	Top2b	topoisomerase (DNA) II beta	5223	4301	5778	5185	1.69983	1.57433	1.67414	1.64672	5393.16	4867.87	5466.11	5295.82	0.0686011	0.41694398811391498	0.82227	None	N
ENSMUSG00000017491	388318	ENSMUSP00000153519.1	139	Rarb	retinoic acid receptor%2C beta	137	122	113	121	0.00807004	0.00808267	0.005926	0.00695546	141.463	138.08	106.9	123.586	-0.281102	0.106924719385409	0.500656	None	N
ENSMUSG00000017493	13149	ENSMUSP00000017637.6	254	Igfbp4	insulin-like growth factor binding protein 4	4257	3256	4340	4128	7.40549	6.37051	6.72152	7.00769	4395.69	3685.14	4105.73	4216.23	0.0420949	0.68860856306704499	0.930388	None	N
ENSMUSG00000017499	16140	ENSMUSP00000090382.6	562	Cdc6	cell division cycle 6	31	59	34	18	0.043934	0.094044	0.0428989	0.0248941	32.01	66.7762	32.1647	18.3847	-0.960069	0.103785074984558	0.492132	None	N
ENSMUSG00000017548	41018	ENSMUSP00000017692.8	741	Suz12	SUZ12 polycomb repressive complex 2 subunit	2137	1673	2095	2083	1.19172	1.04931	1.04011	1.13356	2206.62	1893.5	1981.91	2127.52	0.00260106	0.98032824345636105	0.995728	None	N
ENSMUSG00000017550	46395	ENSMUSP00000103874.1	1823	Atad5	ATPase family%2C AAA domain containing 5	342	302	441	296	0.168616	0.167463	0.19357	0.142413	353.142	341.804	417.195	302.327	0.0512789	0.793466874332869	0.960463	None	N
ENSMUSG00000017561	34499	ENSMUSP00000060028.8	442	Crlf3	cytokine receptor-like factor 3	1328	1215	1406	1377	0.88051	0.90605	0.829945	0.890955	1371.26	1375.14	1330.11	1406.43	-0.00535752	0.96255372299244601	0.992075	None	N
ENSMUSG00000017588	5540	ENSMUSP00000017732.2	448	Krt27	keratin 27	0	0	2	0	0	0	0.00735175	0	0	0	1.89204	0	2.25631	0.61485514970319299			N
ENSMUSG00000017607	23629	ENSMUSP00000017751.2	696	Tns4	tensin 4	63	52	15	4	0.0609871	0.0566162	0.0129276	0.0037787	65.0525	58.8536	14.1903	4.0855	-2.75162	3.5932950470678399E-4	0.0097459	Down	Y
ENSMUSG00000017615	13483	ENSMUSP00000103912.2	316	Tnfaip1	tumor necrosis factor%2C alpha-induced protein 1 (endothelial)	2610	2212	2605	2319	4.42789	4.22067	3.93452	3.83921	2695.03	2503.54	2464.39	2368.57	-0.105345	0.262619324149097	0.713247	None	N
ENSMUSG00000017631	205581	ENSMUSP00000072522.6	859	Abr	active BCR-related gene	35418	30539	42665	38745	3.94079	3.82168	4.22629	4.20689	36571.9	34564.1	40362	39573.1	0.168235	2.2855493154533599E-2	0.21991	None	N
ENSMUSG00000017639	106812	ENSMUSP00000017783.6	635	Rab11fip4	RAB11 family interacting protein 4 (class II)	13162	11468	15182	13951	2.81867	2.76217	2.89454	2.9155	13590.8	12979.5	14362.5	14249.2	0.106752	0.162612566871639	0.59535	None	N
ENSMUSG00000017652	17322	ENSMUSP00000017799.5	289	Cd40	CD40 antigen	30	38	39	26	0.0396156	0.0564376	0.0458498	0.0335045	30.9774	43.0084	36.8948	26.5557	-0.21813	0.71424660636419601	0.939502	None	N
ENSMUSG00000017664	11316	ENSMUSP00000104923.2	364	Slc35c2	solute carrier family 35%2C member C2	3011	2529	3230	3051	6.0864	5.74961	5.81273	6.01835	3109.1	2862.32	3055.65	3116.21	0.0473298	0.59627051798989505	0.89736	None	N
ENSMUSG00000017667	13996	ENSMUSP00000099373.3	679	Zfp334	zinc finger protein 334	1587	1331	1720	1561	2.59368	2.44656	2.50262	2.48959	1638.7	1506.43	1627.16	1594.37	0.0343799	0.76585759053314295	0.956616	None	N
ENSMUSG00000017670	38449	ENSMUSP00000073691.6	732	Elmo2	engulfment and cell motility 2	8611	8550	11796	9973	5.12284	5.72089	6.2477	5.78987	8891.54	9676.89	11159.3	10186.2	0.20126	1.12511858673379E-2	0.139792	None	N
ENSMUSG00000017677	15300	ENSMUSP00000017821.5	421	Wsb1	WD repeat and SOCS box-containing 1	5716	4883	6468	6242	8.54562	8.21066	8.60893	9.10669	5902.22	5526.58	6118.87	6375.42	0.128429	0.136349797462717	0.55551	None	N
ENSMUSG00000017679	16700	ENSMUSP00000128922.1	343	Ttpal	tocopherol (alpha) transfer protein-like	3172	2755	3559	3390	4.3447	4.24412	4.33992	4.53118	3275.34	3118.11	3366.89	3462.46	0.0949301	0.26314964558550502	0.713484	None	N
ENSMUSG00000017686	58889	ENSMUSP00000057669.9	672	Rhot1	ras homolog family member T1	3731	3348	4314	3972	1.44922	1.46263	1.49182	1.50558	3852.55	3789.27	4081.14	4056.9	0.0907263	0.25272174048939999	0.702556	None	N
ENSMUSG00000017688	150023	ENSMUSP00000104030.2	418	Hnf4g	hepatocyte nuclear factor 4%2C gamma	1	0	0	1	0.00015247	0	0	0.000148789	1.03258	0	0	1.02137	-0.0782786	0.98747747154162302		None	N
ENSMUSG00000017692	55044	ENSMUSP00000017836.7	404	Rhbdl3	rhomboid like 3	1237	1222	1473	1353	0.514046	0.571142	0.544958	0.548676	1277.3	1383.06	1393.49	1381.92	0.0615394	0.54441330257033305	0.881989	None	N
ENSMUSG00000017697	23656	ENSMUSP00000017841.3	352	Ada	adenosine deaminase	84	58	91	70	0.0812233	0.0630768	0.0783377	0.0660518	86.7366	65.6444	86.0879	71.4962	0.0475177	0.90021228626306704	0.982389	None	N
ENSMUSG00000017707	21860	ENSMUSP00000017851.3	472	Serinc3	serine incorporator 3	11016	9984	11988	10709	11.527	11.75	11.1678	10.9352	11374.9	11299.9	11340.9	10937.9	-0.0253955	0.750834625361952	0.951858	None	N
ENSMUSG00000017713	5530	ENSMUSP00000033230.7	400	Tha1	threonine aldolase 1	301	217	309	271	1.24504	1.00953	1.1379	1.09389	310.806	245.601	292.321	276.792	0.031422	0.881339309332137	0.978842	None	N
ENSMUSG00000017715	37720	ENSMUSP00000121973.1	553	Pgs1	phosphatidylglycerophosphate synthase 1	3320	3197	4256	3859	2.0133	2.18049	2.29774	2.28366	3428.16	3618.37	4026.27	3941.48	0.177402	7.7090797642483E-2	0.429131	None	N
ENSMUSG00000017716	6493	ENSMUSP00000079124.4	140	Birc5	baculoviral IAP repeat-containing 5	42	33	38	25	0.147961	0.130753	0.119181	0.0859454	43.3683	37.3494	35.9488	25.5344	-0.391498	0.45599048995239999	0.841588	None	N
ENSMUSG00000017718	13985	ENSMUSP00000073102.6	305	Afmid	arylformamidase	0	0	0	0	0	0	0	0	0	0	0	0		NA			N
ENSMUSG00000017720	3424	ENSMUSP00000017864.2	238	Trp53tg5	transformation related protein 53 target 5	0	0	0	0	0	0	0	0	0	0	0	0		NA			N
ENSMUSG00000017721	10782	ENSMUSP00000099390.4	582	Pigt	phosphatidylinositol glycan anchor biosynthesis%2C class T	3821	3489	4323	3493	8.10626	8.325	8.165	7.23148	3945.48	3948.85	4089.65	3567.66	-0.0437441	0.63735853431886402	0.913341	None	N
ENSMUSG00000017723	6098	ENSMUSP00000017867.3	174	Wfdc2	WAP four-disulfide core domain 2	303	264	10	9	1.13657	1.11378	0.0333951	0.0329445	312.871	298.795	9.46021	9.19237	-5.03494	8.2224833312895298E-19	1.33808e-16	Down	Y
ENSMUSG00000017724	15630	ENSMUSP00000102794.1	480	Etv4	ets variant 4	592	496	695	657	0.866374	0.816404	0.905516	0.938284	611.287	561.373	657.485	671.043	0.17956	0.26230967211266298	0.713247	None	N
ENSMUSG00000017733	5252	ENSMUSP00000099389.1	134	Eppin	epididymal peptidase inhibitor	0	1	0	0	0	0.00489844	0	0	0	1.1318	0	0	-1.62749	0.74428402739535704			N
ENSMUSG00000017734	7214	ENSMUSP00000104973.2	158	Dbndd2	dysbindin (dystrobrevin binding protein 1) domain containing 2	2092	1553	1347	1915	6.63328	5.53832	3.80244	5.92544	2160.16	1757.69	1274.29	1955.93	-0.278702	0.32889426836977198	0.764577	None	N
ENSMUSG00000017737	15071	ENSMUSP00000120628.1	67	Mmp9	matrix metallopeptidase 9	106	125	146	101	0.160882	0.213378	0.197279	0.149592	109.453	141.475	138.119	103.159	-0.0547636	0.89051258626464302	0.980941	None	N
ENSMUSG00000017740	38930	ENSMUSP00000143870.1	1133	Slc12a5	solute carrier family 12%2C member 5	28340	25018	32964	29748	16.6517	16.533	17.2435	17.057	29263.3	28315.4	31184.6	30383.8	0.0966486	0.13450286989520799	0.55225	None	N
ENSMUSG00000017747	4926	ENSMUSP00000017891.7	532	Ghdc	GH3 domain containing	375	336	277	276	1.74132	1.7548	1.14513	1.25067	387.217	380.285	262.048	281.899	-0.497184	1.11696268071754E-2	0.139509	None	N
ENSMUSG00000017754	18194	ENSMUSP00000061519.7	493	Pltp	phospholipid transfer protein	3683	3334	2402	2412	4.63038	4.71433	2.68853	2.95922	3802.99	3773.42	2272.34	2463.55	-0.678131	4.5332596161369899E-14	5.12741e-12	None	N
ENSMUSG00000017756	83661	ENSMUSP00000017900.7	1083	Slc12a7	solute carrier family 12%2C member 7	604	658	372	340	0.165142	0.202342	0.0905504	0.090716	623.678	744.725	351.92	347.267	-0.968128	3.2925774062458598E-7	1.733e-05	None	N
ENSMUSG00000017760	8160	ENSMUSP00000099381.2	492	Ctsa	cathepsin A	4416	4071	4166	3666	12.3789	12.8349	10.3968	10.0284	4559.87	4607.56	3941.12	3744.36	-0.254236	1.4270341254768401E-3	0.0302236	None	N
ENSMUSG00000017764	4186	ENSMUSP00000017908.2	455	Zswim1	zinc finger SWIM-type containing 1	1002	863	1020	854	5.47534	5.30389	4.96217	4.55393	1034.64	976.744	964.942	872.254	-0.130571	0.31616868099427903	0.754264	None	N
ENSMUSG00000017765	22508	ENSMUSP00000034370.9	1087	Slc12a4	solute carrier family 12%2C member 4	2204	2033	1239	1134	2.23984	2.32372	1.121	1.12462	2275.8	2300.95	1172.12	1158.24	-0.973692	1.27760403783906E-19	2.16758e-17	None	N
ENSMUSG00000017767	2149	ENSMUSP00000017911.3	226	Spata25	spermatogenesis associated 25	13	2	7	7	0.138372	0.0239429	0.0663334	0.0727093	13.4235	2.2636	6.62215	7.14962	-0.19693	0.87439062047489702	0.976858	None	N
ENSMUSG00000017774	23407	ENSMUSP00000099563.3	1063	Myo1c	myosin IC	1068	1011	1172	1087	1.04368	1.11119	1.01965	1.0366	1102.79	1144.25	1108.74	1110.23	-0.0179759	0.88160535109875204	0.978842	None	N
ENSMUSG00000017776	27650	ENSMUSP00000104063.1	204	Crk	v-crk avian sarcoma virus CT10 oncogene homolog	6455	5781	7492	6846	5.34003	5.37886	5.51789	5.52675	6665.3	6542.94	7087.59	6992.33	0.0921855	0.245184813107511	0.696155	None	N
ENSMUSG00000017778	2089	ENSMUSP00000115419.1	63	Cox7c	cytochrome c oxidase subunit 7C	3207	2992	3436	3340	35.1158	36.8473	33.4954	35.6891	3311.48	3386.35	3250.53	3411.39	-0.00778701	0.93904765224027797	0.987926	None	N
ENSMUSG00000017781	40708	ENSMUSP00000115723.1	271	Pitpna	phosphatidylinositol transfer protein%2C alpha	14689	13264	16493	14877	8.25382	8.38257	8.25069	8.15763	15167.6	15012.2	15602.7	15195	0.0292517	0.675491220444982	0.926139	None	N
ENSMUSG00000017801	4931	ENSMUSP00000102923.1	244	Mlx	MAX-like protein X	1006	861	956	1030	4.66665	4.49211	3.94815	4.66262	1038.77	974.48	904.396	1052.02	-0.0421221	0.74511799480472296	0.950499	None	N
ENSMUSG00000017802	23572	ENSMUSP00000102916.3	285	Retreg3	reticulophagy regulator family member 3	3521	3116	3797	3631	3.41674	3.40082	3.28031	3.43841	3635.71	3526.69	3592.04	3708.61	0.0274083	0.73359050144840898	0.946816	None	N
ENSMUSG00000017817	61752	ENSMUSP00000105052.2	696	Jph2	junctophilin 2	32	40	22	38	0.0118534	0.0166645	0.00725508	0.013736	33.0425	45.272	20.8125	38.8122	-0.394937	0.49516002158470301	0.860407	None	N
ENSMUSG00000017830	9388	ENSMUSP00000017974.6	678	Dhx58	DEXH (Asp-Glu-X-His) box polypeptide 58	58	65	83	102	0.141318	0.178124	0.180043	0.242524	59.8896	73.567	78.5198	104.18	0.45338	0.22891586484587001	0.679941	None	N
ENSMUSG00000017831	28447	ENSMUSP00000017975.5	215	Rab5a	RAB5A%2C member RAS oncogene family	3633	3152	4042	4125	2.92127	2.85057	2.89355	3.2368	3751.36	3567.44	3823.82	4213.17	0.13474	0.125956157693215	0.537153	None	N
ENSMUSG00000017832	726	ENSMUSP00000130551.1	199	Hspb9	heat shock protein%2C alpha-crystallin-related%2C B9	1	2	2	7	0.0315069	0.0708722	0.0561001	0.215223	1.03258	2.2636	1.89204	7.14962	1.46012	0.35950832737829602			N
[truncated: 23,930 more rows]

## Sheet: Table S1B
Pathway	Pvalue	Padj	Log2err	ES	NES	Size	LeadingEdge	n_LeadingEdge	n_LeadingEdge_DEG	is_significant
[truncated: 7,774 more rows]

## Sheet: Table S1C
Pathway	Pvalue	Padj	Log2err	ES	NES	Size	LeadingEdge	n_LeadingEdge	n_LeadingEdge_DEG	is_significant
[truncated: 8 more rows]
